# Supplementary material for: 1-(4-Bromo­phen­yl)-2-(phenyl­sulfon­yl)ethanone
Source: Acta Crystallogr Sect E Struct Rep Online. 2011 Sep 14;67(Pt 10):o2640. doi: 10.1107/S1600536811036671 (PMC3201297; doi:10.1107/S1600536811036671)
Supplement: Supplementary file 2 [file e-67-o2640-Isup2.hkl]

# 
# h,k,l, Fc-squared, Fo-squared, sigma(Fo-squared) and status flag 
# 
data_I
_shelx_title '  P-1' 
_shelx_refln_list_code          4 
_shelx_F_calc_maximum      166.83 
_exptl_crystal_F_000       340.00 
_reflns_d_resolution_high  0.8006 
 
loop_ 
 _symmetry_equiv_pos_as_xyz 
 'x, y, z' 
 '-x, -y, -z' 
 
_cell_length_a     5.6467 
_cell_length_b    10.3597 
_cell_length_c    11.1934 
_cell_angle_alpha  86.430 
_cell_angle_beta   89.177 
_cell_angle_gamma  83.763 
 
_shelx_F_squared_multiplier     1.000 
 
loop_ 
 _refln_index_h 
 _refln_index_k 
 _refln_index_l 
 _refln_F_squared_calc 
 _refln_F_squared_meas 
 _refln_F_squared_sigma 
 _refln_observed_status 
   1   0   0     1458.35     1544.36     35.55 o 
   2   0   0     3193.21     2887.60    206.08 o 
   3   0   0      305.85      271.26     14.00 o 
   4   0   0      750.98      676.73     27.77 o 
   5   0   0      819.48      714.70     29.81 o 
   6   0   0      324.85      322.37     19.78 o 
  -6   1   0      474.53      467.59     19.85 o 
  -5   1   0       44.93       33.77      4.21 o 
  -4   1   0      738.21      672.70     20.29 o 
  -3   1   0       21.00       29.60      4.46 o 
  -2   1   0      878.58      857.16     25.56 o 
  -1   1   0     3970.98     4278.74     91.55 o 
   0   1   0        4.54        4.15      0.36 o 
   1   1   0     3559.19     3081.94     66.10 o 
   2   1   0      704.40      602.58     19.05 o 
   3   1   0      506.26      467.20     19.12 o 
   4   1   0      434.45      390.38     19.75 o 
   5   1   0     3547.60     3106.23     90.09 o 
   6   1   0      117.56      107.07     11.58 o 
   7   1   0      195.55      198.28     10.07 o 
  -6   2   0       49.11       38.27      5.32 o 
  -5   2   0       87.47       95.02      6.99 o 
  -4   2   0      146.27      173.18      9.23 o 
  -3   2   0     3327.73     3031.15     76.07 o 
  -2   2   0     1036.02     1129.54     32.01 o 
  -1   2   0     2280.47     2618.82     58.50 o 
   0   2   0      420.00      495.22     58.56 o 
   1   2   0     2509.93     2307.93     28.92 o 
   2   2   0      581.64      544.25     26.38 o 
   3   2   0     3370.66     3182.20     77.05 o 
   4   2   0       60.37       54.70      5.16 o 
   5   2   0      186.79      152.33     14.88 o 
   6   2   0      621.96      596.90     29.98 o 
   7   2   0      159.33      164.06      6.36 o 
  -6   3   0        9.57       11.84      2.96 o 
  -5   3   0      497.10      471.98     22.39 o 
  -4   3   0      493.95      518.77     13.65 o 
  -3   3   0     1355.10     1324.26     40.45 o 
  -2   3   0      336.47      288.41     12.07 o 
  -1   3   0       46.73       34.89      4.60 o 
   0   3   0        4.77        8.81      1.21 o 
   1   3   0      463.54      450.00     15.26 o 
   2   3   0     5374.79     5027.95     76.50 o 
   3   3   0      396.11      417.42     17.40 o 
   4   3   0      944.22      829.16     34.51 o 
   5   3   0      164.64      134.53     14.01 o 
   6   3   0      276.99      295.60     17.36 o 
  -6   4   0      442.53      477.02     19.58 o 
  -5   4   0      186.33      170.33     13.38 o 
  -4   4   0      530.04      478.13     23.75 o 
  -3   4   0      221.14      213.56     13.07 o 
  -2   4   0     1576.41     1405.46     27.96 o 
  -1   4   0      458.71      508.25     36.30 o 
   0   4   0     3252.52     3217.69     39.94 o 
   1   4   0      431.18      426.75     10.91 o 
   2   4   0      969.72     1017.36     22.20 o 
   3   4   0     1359.80     1337.10     37.96 o 
   4   4   0     1026.87      944.91     37.24 o 
   5   4   0      163.57      124.91     13.48 o 
   6   4   0       17.74       18.15      4.08 o 
  -6   5   0      396.92      467.54     17.89 o 
  -5   5   0      134.04      120.20     10.91 o 
  -4   5   0      335.40      275.99     17.76 o 
  -3   5   0      302.40      289.15     16.80 o 
  -2   5   0      363.97      336.19     17.38 o 
  -1   5   0     1284.22     1172.69     58.64 o 
   0   5   0      370.55      330.09     22.98 o 
   1   5   0      857.72      867.49     27.88 o 
   2   5   0      596.22      530.72     27.09 o 
   3   5   0     1269.40     1107.15     45.65 o 
   4   5   0     3145.61     2894.17     59.66 o 
   5   5   0      786.79      594.84     30.04 o 
   6   5   0      125.73      146.45     11.07 o 
  -5   6   0      706.80      786.50     29.87 o 
  -4   6   0       65.70       58.22      7.93 o 
  -3   6   0      431.62      442.98     22.32 o 
  -2   6   0     1150.91     1064.54     79.93 o 
  -1   6   0     1748.19     1615.31    105.46 o 
   0   6   0      258.12      233.48     17.86 o 
   1   6   0     2635.60     2519.33    164.27 o 
   2   6   0       30.30       29.60      6.85 o 
   3   6   0       57.33       54.99      5.81 o 
   4   6   0      144.53      138.15     10.08 o 
   5   6   0       22.86       26.79      4.85 o 
   6   6   0      195.91      221.47     15.76 o 
  -5   7   0      109.73      116.33      9.07 o 
  -4   7   0      499.22      542.09     25.39 o 
  -3   7   0      357.29      352.06     20.12 o 
  -2   7   0        4.30        2.75      1.36 o 
  -1   7   0      261.33      237.96     10.90 o 
   0   7   0     4679.79     4504.56     86.81 o 
   1   7   0       19.38       23.73      3.74 o 
   2   7   0      794.66      757.70     19.78 o 
   3   7   0      177.06      177.71      9.57 o 
   4   7   0      199.17      200.88     12.44 o 
   5   7   0      589.76      583.56     33.21 o 
   6   7   0      563.69      556.03     24.34 o 
  -4   8   0      452.06      505.69     22.78 o 
  -3   8   0      459.13      484.81     23.89 o 
  -2   8   0      119.40      119.22     11.41 o 
  -1   8   0      941.90      913.67     24.13 o 
   0   8   0        9.60       14.09      2.37 o 
   1   8   0     1964.25     1882.19     35.70 o 
   2   8   0      288.13      247.68      9.14 o 
   3   8   0        1.12        2.67      2.02 o 
   4   8   0        8.59       11.95      3.11 o 
   5   8   0      391.62      401.50     24.57 o 
  -4   9   0      269.49      256.33     13.83 o 
  -3   9   0      730.69      757.19     37.80 o 
  -2   9   0       34.87       35.20      5.49 o 
  -1   9   0      176.32      185.62     12.54 o 
   0   9   0      790.35      736.24     30.06 o 
   1   9   0      281.01      231.87     36.15 o 
   2   9   0      735.58      738.06     26.88 o 
   3   9   0      655.07      624.33     22.60 o 
   4   9   0      199.55      206.07     18.66 o 
   5   9   0       24.01       20.98      4.57 o 
  -3  10   0       42.86       48.44      6.20 o 
  -2  10   0     1031.42      955.06     37.61 o 
  -1  10   0      131.19      114.61      9.56 o 
   0  10   0      211.11      182.17     20.95 o 
   1  10   0      135.34      137.84     16.61 o 
   2  10   0     1533.87     1525.64     61.25 o 
   3  10   0       18.39       16.84      5.80 o 
   4  10   0      122.29      131.02      8.04 o 
   5  10   0      130.37      111.04      8.13 o 
  -3  11   0        0.92        2.41      1.12 o 
  -2  11   0      261.01      243.74     14.70 o 
  -1  11   0      150.17      138.38      9.44 o 
   0  11   0      520.34      540.69     31.56 o 
   1  11   0      223.93      221.05     19.57 o 
   2  11   0        1.13        1.38      2.46 o 
   3  11   0     1408.66     1380.12     48.97 o 
   4  11   0      241.41      251.04     14.41 o 
   0  12   0       17.26       14.00      4.12 o 
   1  12   0      325.92      302.24     19.10 o 
   2  12   0        3.32        4.31      2.58 o 
   3  12   0      141.27      139.80      9.99 o 
  -2 -12   1        5.57        3.00      2.15 o 
  -1 -12   1      217.87      211.52     14.64 o 
   0 -12   1       13.41        9.41      3.18 o 
  -4 -11   1       38.24       34.64      4.59 o 
  -3 -11   1        9.18        5.89      2.77 o 
  -2 -11   1      715.28      760.23     34.97 o 
  -1 -11   1      527.68      551.72     30.26 o 
   0 -11   1      232.10      231.30     18.82 o 
   1 -11   1       23.13       19.89      5.46 o 
   2 -11   1      455.60      421.36     19.24 o 
  -4 -10   1      774.36      810.24     33.14 o 
  -3 -10   1       23.18       22.62      6.11 o 
  -2 -10   1      422.97      462.74     18.59 o 
  -1 -10   1      135.50      149.71     10.05 o 
   0 -10   1      396.75      400.05     18.02 o 
   1 -10   1      383.22      385.01     32.85 o 
   2 -10   1       83.75       73.51      8.79 o 
   3 -10   1      473.81      416.23     19.19 o 
  -5  -9   1     1008.25     1085.55     37.03 o 
  -4  -9   1     2033.23     2151.10     69.89 o 
  -3  -9   1        6.31        5.57      2.20 o 
  -2  -9   1        0.51        1.55      1.00 o 
  -1  -9   1     1633.33     1797.14     43.85 o 
   0  -9   1       27.03       26.40      3.39 o 
   1  -9   1     2136.68     2105.63    167.06 o 
   2  -9   1       16.48       15.93      3.81 o 
   3  -9   1      307.83      282.57     18.04 o 
   4  -9   1      103.61       93.32      7.85 o 
  -5  -8   1      789.30      830.09     35.43 o 
  -4  -8   1        5.79        5.40      2.10 o 
  -3  -8   1     1578.94     1590.14     54.43 o 
  -2  -8   1       62.43       55.89      4.34 o 
  -1  -8   1       62.01       75.59      4.47 o 
   0  -8   1      955.97     1010.38     20.86 o 
   1  -8   1     1874.47     2016.38     39.61 o 
   2  -8   1      130.84      146.24     10.35 o 
   3  -8   1       27.05       28.93      5.44 o 
   4  -8   1      690.32      741.45     29.02 o 
  -6  -7   1        4.36        3.44      1.75 o 
  -5  -7   1       13.21       12.32      4.56 o 
  -4  -7   1     1195.71     1183.77     33.89 o 
  -3  -7   1      109.05      111.28      6.39 o 
  -2  -7   1     1263.59     1324.64     25.46 o 
  -1  -7   1      513.74      577.36     20.22 o 
   0  -7   1     1311.86     1459.69     83.36 o 
   1  -7   1      325.84      360.74     13.96 o 
   2  -7   1     1527.53     1513.88     30.41 o 
   3  -7   1      147.17      162.29     13.30 o 
   4  -7   1      118.48      135.05     11.79 o 
   5  -7   1      229.79      273.74     14.47 o 
  -6  -6   1      343.63      355.91     12.29 o 
  -5  -6   1      119.78      132.53      8.08 o 
  -4  -6   1      131.61      133.50     12.79 o 
  -3  -6   1      318.75      343.42     12.37 o 
  -2  -6   1     4170.74     4597.34     76.69 o 
  -1  -6   1      306.91      380.60     14.65 o 
   0  -6   1      188.44      194.45     19.65 o 
   1  -6   1      639.24      665.70     55.14 o 
   2  -6   1       96.72      105.47      6.19 o 
   3  -6   1     1929.46     1937.96     58.35 o 
   4  -6   1      168.88      160.39     13.31 o 
   5  -6   1      193.70      214.44     13.82 o 
  -6  -5   1      149.36      161.91     11.46 o 
  -5  -5   1      315.36      303.80     59.74 o 
  -4  -5   1       49.59       60.51      6.33 o 
  -3  -5   1     2637.79     2622.45     79.82 o 
  -2  -5   1      160.82      154.18      5.94 o 
  -1  -5   1     7615.61     7745.02    120.72 o 
   0  -5   1      102.93      127.92     11.92 o 
   1  -5   1      801.21      983.44     41.23 o 
   2  -5   1     1080.69     1010.36     35.46 o 
   3  -5   1     1576.77     1485.93     46.98 o 
   4  -5   1       28.05       38.04      6.30 o 
   5  -5   1        0.65        2.96      1.90 o 
   6  -5   1       53.02       63.57      5.58 o 
  -6  -4   1       76.62       78.58      8.36 o 
  -5  -4   1      252.05      225.95     43.99 o 
  -4  -4   1       27.17       27.10      2.93 o 
  -3  -4   1      349.91      356.16     15.99 o 
  -2  -4   1     2165.35     2153.52     31.54 o 
  -1  -4   1       11.63       26.05      4.26 o 
   0  -4   1     3524.39     3591.36    149.86 o 
   1  -4   1      662.22      739.24     24.21 o 
   2  -4   1     1445.32     1552.71     43.29 o 
   3  -4   1      410.30      411.46     19.60 o 
   4  -4   1     1419.95     1372.44     32.24 o 
   5  -4   1        1.60        3.16      2.10 o 
   6  -4   1       47.60       46.47      5.26 o 
  -6  -3   1      165.70      154.50     14.27 o 
  -5  -3   1      734.08      583.41     32.35 o 
  -4  -3   1     1251.58     1151.24     94.20 o 
  -3  -3   1        8.59       24.71      3.93 o 
  -2  -3   1      399.13      410.31     10.24 o 
  -1  -3   1     1624.91     1567.95     47.55 o 
   0  -3   1     2484.23     2369.42     40.48 o 
   1  -3   1     1948.55     2080.95     52.83 o 
   2  -3   1     2422.10     2634.88     65.07 o 
   3  -3   1      164.14      115.37      9.56 o 
   4  -3   1      207.88      182.76      7.55 o 
   5  -3   1      684.32      636.26     27.88 o 
   6  -3   1      142.12      143.72      9.94 o 
  -7  -2   1        1.10        2.08      1.22 o 
  -6  -2   1       20.93       21.82      5.30 o 
  -5  -2   1     2013.55     1708.27     62.13 o 
  -4  -2   1     1814.53     1719.48     65.87 o 
  -3  -2   1      103.67       99.38      7.97 o 
  -2  -2   1      196.25      198.59      9.39 o 
  -1  -2   1      290.95      282.38      9.11 o 
   0  -2   1      132.38      132.36      6.89 o 
   1  -2   1     3211.48     2953.95     49.18 o 
   2  -2   1       61.99       66.92      5.83 o 
   3  -2   1      986.13      879.30     30.47 o 
   4  -2   1      796.83      729.22     20.04 o 
   5  -2   1      610.48      522.70     22.78 o 
   6  -2   1      153.58      149.66     10.37 o 
  -6  -1   1        4.01        5.99      2.83 o 
  -5  -1   1      334.13      307.17     22.44 o 
  -4  -1   1      800.38      799.68     18.73 o 
  -3  -1   1     1841.04     1765.48     48.67 o 
  -2  -1   1      205.25      202.38      9.63 o 
  -1  -1   1      380.61      353.46     10.70 o 
   0  -1   1     1368.73     1356.86     17.53 o 
   1  -1   1     3860.33     3646.65     78.77 o 
   2  -1   1     1675.63     1695.55     43.75 o 
   3  -1   1      674.68      662.88     24.73 o 
   4  -1   1      322.37      275.01     11.83 o 
   5  -1   1       15.91       15.32      2.80 o 
   6  -1   1      924.31      942.73     30.20 o 
  -6   0   1      134.05      116.63     14.19 o 
  -5   0   1        0.25        0.52      1.63 o 
  -4   0   1     2309.84     2237.34     46.31 o 
  -3   0   1      132.37      140.58     10.05 o 
  -2   0   1     2043.19     1947.25     48.11 o 
  -1   0   1      465.84      505.04     14.00 o 
   0   0   1      345.48      331.45      9.29 o 
   1   0   1    10735.74     9972.64    206.28 o 
   2   0   1     1896.83     1712.73     43.44 o 
   3   0   1     2270.28     2259.43     58.69 o 
   4   0   1      118.10      123.98     12.53 o 
   5   0   1      452.35      386.73     22.79 o 
   6   0   1        0.16       -1.22      1.22 o 
  -6   1   1      735.91      734.95     46.55 o 
  -5   1   1       14.98       10.63      3.66 o 
  -4   1   1       16.75       12.56      1.77 o 
  -3   1   1     2738.87     2779.34     70.66 o 
  -2   1   1     4720.29     4713.63    104.82 o 
  -1   1   1       93.93       96.45      3.10 o 
   0   1   1        1.48        3.62      0.66 o 
   1   1   1     2231.89     2207.72     86.20 o 
   2   1   1      477.88      456.54     16.02 o 
   3   1   1     1134.58      925.96     29.85 o 
   4   1   1      141.27      117.61     10.24 o 
   5   1   1       48.48       45.03      7.57 o 
   6   1   1      699.85      659.70     26.33 o 
   7   1   1      107.05      112.28      7.43 o 
  -6   2   1       76.97       80.70      8.06 o 
  -5   2   1     1133.55     1043.98     50.45 o 
  -4   2   1      152.47      135.31      7.03 o 
  -3   2   1     2858.20     3050.47     76.67 o 
  -2   2   1       91.48       69.38      4.73 o 
  -1   2   1    27833.80    22848.42   2524.51 o 
   0   2   1      323.11      365.99     21.17 o 
   1   2   1      502.78      444.61      8.90 o 
   2   2   1     3156.59     2840.36     65.24 o 
   3   2   1      995.07      911.29     29.03 o 
   4   2   1     1087.91     1006.42     27.29 o 
   5   2   1        2.89        3.09      2.58 o 
   6   2   1      398.42      397.11     19.91 o 
   7   2   1       10.31       12.76      1.72 o 
  -6   3   1      230.02      247.66     14.35 o 
  -5   3   1      119.20      129.28      8.10 o 
  -4   3   1      299.34      267.97     10.08 o 
  -3   3   1       59.27       53.03      6.21 o 
  -2   3   1     3892.01     4006.46     64.04 o 
  -1   3   1     1412.14     1601.61     40.65 o 
   0   3   1     7080.32     5667.22     87.98 o 
   1   3   1     1100.87     1009.86     20.44 o 
   2   3   1      926.06      859.52     23.92 o 
   3   3   1      339.53      295.04     13.97 o 
   4   3   1     1998.42     1875.74     39.67 o 
   5   3   1       19.07       21.29      5.52 o 
   6   3   1      109.40      109.17      9.98 o 
  -6   4   1      142.35      168.47     10.91 o 
  -5   4   1       16.83        8.82      3.13 o 
  -4   4   1     2366.44     2148.69     46.91 o 
  -3   4   1       70.37       73.30      7.30 o 
  -2   4   1      441.92      459.89     12.49 o 
  -1   4   1     1135.76     1048.93     22.55 o 
   0   4   1      206.95      165.40      5.55 o 
   1   4   1     2688.10     2467.24     34.26 o 
   2   4   1      977.87      946.68     20.62 o 
   3   4   1      628.04      650.92     22.44 o 
   4   4   1        0.38       -0.21      0.86 o 
   5   4   1     1919.31     1600.26     56.83 o 
   6   4   1       81.78       80.37      8.49 o 
  -6   5   1       18.40       24.77      3.58 o 
  -5   5   1      735.97      776.58     31.51 o 
  -4   5   1      116.16      120.95     11.64 o 
  -3   5   1     1044.46      974.13     25.74 o 
  -2   5   1        0.54        1.60      1.00 o 
  -1   5   1      657.75      585.84     18.38 o 
   0   5   1     1660.23     1630.79     34.21 o 
   1   5   1     6874.58     6497.61    143.20 o 
   2   5   1       84.47       88.50     10.40 o 
   3   5   1     1044.92     1000.90     43.26 o 
   4   5   1      424.73      388.75     17.34 o 
   5   5   1        1.06        3.35      2.41 o 
   6   5   1      706.07      813.26     30.20 o 
  -5   6   1      371.48      383.17     19.45 o 
  -4   6   1      191.89      207.18     15.28 o 
  -3   6   1     1213.11     1189.57     41.24 o 
  -2   6   1      295.24      283.47     13.06 o 
  -1   6   1      637.27      620.73     20.09 o 
   0   6   1      894.12      850.11     35.29 o 
   1   6   1      132.07      139.58     13.78 o 
   2   6   1     3503.15     3115.57     92.19 o 
   3   6   1      432.68      396.70     16.20 o 
   4   6   1      313.50      313.26     18.32 o 
   5   6   1      170.93      189.95     13.69 o 
   6   6   1      598.97      668.88     46.38 o 
  -5   7   1        7.95        4.91      1.93 o 
  -4   7   1      252.02      280.11     17.36 o 
  -3   7   1       20.09       18.81      4.44 o 
  -2   7   1     2392.20     2287.42    129.32 o 
  -1   7   1      151.92      135.91      7.91 o 
   0   7   1     1071.31     1048.17     29.09 o 
   1   7   1     1277.68     1172.19     48.25 o 
   2   7   1     1551.56     1350.90     28.45 o 
   3   7   1     3469.49     3161.95     57.25 o 
   4   7   1      755.07      701.89     40.23 o 
   5   7   1      130.55      155.18     22.29 o 
   6   7   1        0.93        0.51      1.71 o 
  -4   8   1      193.70      199.26      9.53 o 
  -3   8   1      865.51      918.94     34.73 o 
  -2   8   1     1303.48     1325.42    168.57 o 
  -1   8   1        9.58       13.48      2.97 o 
   0   8   1       68.36       77.47      6.44 o 
   1   8   1      146.65      142.08      8.81 o 
   2   8   1     1015.54      873.00     26.45 o 
   3   8   1      831.17      763.46     25.52 o 
   4   8   1       81.76       82.53     12.70 o 
   5   8   1      261.69      256.48     19.83 o 
  -4   9   1        6.43       11.49      2.70 o 
  -3   9   1       33.13       30.55      3.78 o 
  -2   9   1       91.96       87.98     12.85 o 
  -1   9   1     1633.90     1481.69     42.13 o 
   0   9   1      144.39      154.80     16.25 o 
   1   9   1      459.56      473.39     21.15 o 
   2   9   1      217.66      195.02     20.12 o 
   3   9   1      467.65      437.35     30.22 o 
   4   9   1      142.23      144.15     15.67 o 
   5   9   1       50.61       42.74      6.74 o 
  -3  10   1       72.97       62.66      6.93 o 
  -2  10   1      195.50      188.77     14.81 o 
  -1  10   1      253.27      267.63     27.78 o 
   0  10   1     1063.84     1024.82     96.32 o 
   1  10   1       63.89       60.06     11.30 o 
   2  10   1       10.76       10.27      4.54 o 
   3  10   1       72.14       78.71     17.60 o 
   4  10   1      222.24      245.56     16.39 o 
   5  10   1      209.02      189.88     11.38 o 
  -3  11   1       54.25       47.92      4.54 o 
  -2  11   1      115.75      114.67      9.83 o 
  -1  11   1      593.85      581.09     57.73 o 
   0  11   1      275.73      238.10     12.60 o 
   1  11   1      369.00      336.26     24.61 o 
   2  11   1      247.84      226.63     19.26 o 
   3  11   1      146.58      140.70     13.58 o 
   4  11   1      115.73      102.27      9.18 o 
   0  12   1      207.99      172.45     14.31 o 
   1  12   1      455.99      410.07     23.08 o 
   2  12   1      123.00      102.59     10.46 o 
   3  12   1      157.12      145.58     10.57 o 
  -2 -12   2        0.61       -1.17      1.28 o 
  -1 -12   2      160.77      163.66     11.17 o 
   0 -12   2       17.86       18.00      3.61 o 
  -3 -11   2      729.87      722.87     28.04 o 
  -2 -11   2      103.69      101.13     10.60 o 
  -1 -11   2      102.94       95.67      7.94 o 
   0 -11   2      493.72      485.84     25.81 o 
   1 -11   2      319.36      330.36     13.09 o 
   2 -11   2      723.69      691.21     24.28 o 
  -4 -10   2      599.02      661.16     26.54 o 
  -3 -10   2       85.01       81.16      6.55 o 
  -2 -10   2      203.29      228.60     12.47 o 
  -1 -10   2       60.69       58.54      6.32 o 
   0 -10   2      126.17      129.88      7.25 o 
   1 -10   2      578.82      557.87     20.02 o 
   2 -10   2      324.36      319.31     17.97 o 
   3 -10   2       50.07       47.58      5.54 o 
  -5  -9   2       62.48       67.44      6.58 o 
  -4  -9   2       28.75       32.07      4.29 o 
  -3  -9   2     1345.73     1440.97     36.91 o 
  -2  -9   2      369.66      360.24     14.65 o 
  -1  -9   2      639.70      757.00     25.35 o 
   0  -9   2       11.80       13.14      2.37 o 
   1  -9   2      221.38      235.55     10.24 o 
   2  -9   2      254.03      280.89     18.45 o 
   3  -9   2      248.99      280.85     16.96 o 
   4  -9   2       16.71       15.26      2.88 o 
  -5  -8   2       65.67       68.04      8.10 o 
  -4  -8   2      224.48      222.88     12.56 o 
  -3  -8   2      265.63      268.43     12.78 o 
  -2  -8   2     1358.52     1465.44     26.64 o 
  -1  -8   2      836.65      888.48     20.19 o 
   0  -8   2      396.71      410.01     10.93 o 
   1  -8   2        0.14        6.53      1.38 o 
   2  -8   2     1460.72     1551.93     31.46 o 
   3  -8   2       59.06       61.78      8.26 o 
   4  -8   2      172.59      180.53     12.71 o 
  -6  -7   2      898.58      857.38     26.54 o 
  -5  -7   2      899.30      942.94     26.33 o 
  -4  -7   2      208.91      231.20     13.29 o 
  -3  -7   2       81.18       80.48      6.21 o 
  -2  -7   2     2594.66     2700.51     39.75 o 
  -1  -7   2        1.77       10.27      2.81 o 
   0  -7   2      901.48     1042.02     44.16 o 
   1  -7   2      405.49      438.13     11.00 o 
   2  -7   2      330.96      344.06     10.95 o 
   3  -7   2      577.89      556.24     19.60 o 
   4  -7   2      792.16      826.24     32.72 o 
   5  -7   2        3.03        1.56      1.25 o 
  -6  -6   2      427.09      363.74     49.27 o 
  -5  -6   2      132.83      148.02     12.68 o 
  -4  -6   2      466.30      523.29     28.25 o 
  -3  -6   2       41.42       48.06      4.57 o 
  -2  -6   2       28.65       32.88      4.15 o 
  -1  -6   2     2877.81     2989.26     54.36 o 
   0  -6   2     1307.25     1557.01     53.91 o 
   1  -6   2      980.24     1059.25     44.79 o 
   2  -6   2      102.79       97.72      6.62 o 
   3  -6   2     1848.03     1760.25     71.17 o 
   4  -6   2       67.53       71.58      6.60 o 
   5  -6   2     1387.52     1467.68     44.66 o 
  -6  -5   2       14.43       12.68      3.00 o 
  -5  -5   2     1412.33     1263.83    187.40 o 
  -4  -5   2        5.33       14.56      8.50 o 
  -3  -5   2     1689.51     1846.11     43.93 o 
  -2  -5   2       69.24       81.55      5.88 o 
  -1  -5   2     1422.90     1521.62     52.09 o 
   0  -5   2     1498.16     1661.74     59.48 o 
   1  -5   2      545.36      548.63     18.02 o 
   2  -5   2       37.08       38.36      5.38 o 
   3  -5   2       21.02       22.44      4.68 o 
   4  -5   2     1665.06     1623.94     52.53 o 
   5  -5   2       42.91       39.17      4.43 o 
  -6  -4   2      120.39      118.42     11.46 o 
  -5  -4   2        2.82        3.73      1.92 o 
  -4  -4   2      765.20      793.35     25.70 o 
  -3  -4   2     1959.22     2050.91     64.03 o 
  -2  -4   2      174.40      172.24      5.98 o 
  -1  -4   2       65.07       58.57      4.35 o 
   0  -4   2     1783.11     1805.86     93.06 o 
   1  -4   2      123.95      148.35     12.94 o 
   2  -4   2     4652.15     5306.70    123.07 o 
   3  -4   2        3.56        3.65      2.23 o 
   4  -4   2      268.70      266.48     17.08 o 
   5  -4   2      432.00      418.02     21.34 o 
   6  -4   2      226.66      235.84     11.86 o 
  -6  -3   2      812.67      755.23     33.69 o 
  -5  -3   2       35.30       25.31      6.60 o 
  -4  -3   2     3696.07     3971.18     70.81 o 
  -3  -3   2      339.54      369.63     12.68 o 
  -2  -3   2     8510.03     9428.96    202.21 o 
  -1  -3   2      366.75      420.33      8.31 o 
   0  -3   2      346.06      410.19     33.15 o 
   1  -3   2     3547.18     3675.73    106.01 o 
   2  -3   2      396.96      400.56     17.63 o 
   3  -3   2      639.06      639.01     26.46 o 
   4  -3   2       93.89       88.80      6.69 o 
   5  -3   2      479.80      453.39     22.36 o 
   6  -3   2       95.16      108.63      8.15 o 
  -6  -2   2      452.03      419.00     24.71 o 
  -5  -2   2        1.21       -2.74      2.74 o 
  -4  -2   2      115.11      126.59      8.16 o 
  -3  -2   2     3635.09     3701.61     89.50 o 
  -2  -2   2      885.72     1019.13     28.88 o 
  -1  -2   2    17096.77    16607.07    339.02 o 
   0  -2   2     1497.66     1590.80     30.81 o 
   1  -2   2     2711.88     2577.05     59.47 o 
   2  -2   2     1525.63     1532.94     42.25 o 
   3  -2   2     2534.84     2468.48     66.15 o 
   4  -2   2      140.06      127.23      6.32 o 
   5  -2   2       56.68       50.75      6.96 o 
   6  -2   2      602.71      564.55     20.93 o 
  -6  -1   2      485.41      482.48     26.31 o 
  -5  -1   2      516.15      474.71     29.52 o 
  -4  -1   2      248.57      270.83     12.28 o 
  -3  -1   2      592.70      643.23     24.39 o 
  -2  -1   2     2816.87     2783.23     65.74 o 
  -1  -1   2     8186.31     7841.43    164.34 o 
   0  -1   2      222.83      224.33     20.05 o 
   1  -1   2      242.10      251.14      8.70 o 
   2  -1   2      648.47      609.45     21.16 o 
   3  -1   2      107.56      113.40      9.29 o 
   4  -1   2     3427.50     3215.61     48.50 o 
   5  -1   2      215.42      203.32      9.30 o 
   6  -1   2       12.14       13.88      2.77 o 
  -6   0   2      635.82      640.09     39.70 o 
  -5   0   2      189.30      190.50     17.52 o 
  -4   0   2      218.24      213.03     11.18 o 
  -3   0   2      197.85      216.64     13.01 o 
  -2   0   2     1833.64     1876.71     47.24 o 
  -1   0   2        2.30        3.90      1.07 o 
   0   0   2     2305.62     2508.54     55.95 o 
   1   0   2      477.42      503.32     13.67 o 
   2   0   2     3864.65     3823.26     87.69 o 
   3   0   2     1937.85     1761.18     49.35 o 
   4   0   2     1214.20     1033.69     56.03 o 
   5   0   2       11.69       12.48      4.01 o 
   6   0   2      144.41      130.52      9.62 o 
  -6   1   2      263.92      257.34     11.31 o 
  -5   1   2      848.89      876.96     39.30 o 
  -4   1   2     1686.73     1726.85     47.63 o 
  -3   1   2        0.72        6.75      2.52 o 
  -2   1   2      121.70      134.32      8.07 o 
  -1   1   2      341.35      277.29      9.61 o 
   0   1   2     1902.20     1957.99     67.69 o 
   1   1   2     3633.90     3385.67     52.47 o 
   2   1   2       77.82       80.39      6.01 o 
   3   1   2      568.48      463.23     19.37 o 
   4   1   2      157.88      134.79      8.10 o 
   5   1   2     1367.89     1317.53     48.58 o 
   6   1   2      123.01      120.69      9.76 o 
  -6   2   2        2.56        4.18      1.44 o 
  -5   2   2      712.21      724.54     32.91 o 
  -4   2   2       22.20       15.93      2.40 o 
  -3   2   2      327.95      296.78     15.76 o 
  -2   2   2      757.37      850.36     26.11 o 
  -1   2   2     4017.96     4043.79     63.57 o 
   0   2   2    17383.31    14332.11    355.27 o 
   1   2   2     4902.61     4455.09     67.80 o 
   2   2   2     1797.76     1745.95     43.70 o 
   3   2   2       10.79        4.92      1.71 o 
   4   2   2      927.40      859.61     63.21 o 
   5   2   2        2.75        1.06      1.30 o 
   6   2   2      392.21      395.72     19.55 o 
  -6   3   2       33.77       34.96      5.14 o 
  -5   3   2        4.77        5.38      1.72 o 
  -4   3   2      877.17      888.96     21.16 o 
  -3   3   2     1316.17     1351.07     41.16 o 
  -2   3   2       88.15       86.55      6.41 o 
  -1   3   2        1.72        4.81      1.50 o 
   0   3   2       40.48       37.18      4.95 o 
   1   3   2     1616.46     1629.39     28.40 o 
   2   3   2      160.85       86.49      5.62 o 
   3   3   2      702.43      686.96     23.71 o 
   4   3   2      549.42      511.38     16.86 o 
   5   3   2     1051.66      931.68     35.29 o 
   6   3   2      339.60      352.55     18.55 o 
  -6   4   2      254.69      266.39     14.07 o 
  -5   4   2       20.21       18.23      4.42 o 
  -4   4   2      436.13      475.04     29.56 o 
  -3   4   2     1368.91     1386.90     47.60 o 
  -2   4   2     7763.40     8027.71    168.32 o 
  -1   4   2      472.66      493.85     15.40 o 
   0   4   2      128.02      164.01      7.20 o 
   1   4   2     1602.72     1533.21     71.76 o 
   2   4   2      541.95      537.83     18.26 o 
   3   4   2     1642.20     1527.82     41.51 o 
   4   4   2       29.16       25.98      5.32 o 
   5   4   2      222.67      236.96     16.05 o 
   6   4   2       53.66       51.83      6.75 o 
  -6   5   2      133.95      145.33      8.89 o 
  -5   5   2      155.15      163.64     12.98 o 
  -4   5   2       10.24       12.13      3.01 o 
  -3   5   2     1524.56     1599.50     40.30 o 
  -2   5   2      734.40      807.45     32.83 o 
  -1   5   2     2082.83     2299.75     72.24 o 
   0   5   2      989.98     1210.20     25.93 o 
   1   5   2      103.01      128.96      7.05 o 
   2   5   2     1917.19     2001.68     62.13 o 
   3   5   2     1338.11     1386.46     52.30 o 
   4   5   2      324.50      342.07     37.51 o 
   5   5   2       69.43       77.91      8.97 o 
   6   5   2      447.53      514.95     36.26 o 
  -5   6   2      360.75      379.55     19.26 o 
  -4   6   2      165.13      156.77      9.84 o 
  -3   6   2       36.25       40.00      5.13 o 
  -2   6   2     2769.79     2760.33    104.62 o 
  -1   6   2      536.84      555.42     29.31 o 
   0   6   2     1488.33     1622.89     55.01 o 
   1   6   2      183.92      187.25     15.62 o 
   2   6   2      429.02      460.90     27.05 o 
   3   6   2      166.85      164.61     15.45 o 
   4   6   2     1939.53     1997.73     57.85 o 
   5   6   2       63.88       71.71      8.30 o 
   6   6   2       30.86       32.50      3.82 o 
  -5   7   2        0.19        1.63      1.43 o 
  -4   7   2      617.07      622.30     27.35 o 
  -3   7   2        6.16        9.00      2.82 o 
  -2   7   2      265.11      244.75     55.93 o 
  -1   7   2      919.62     1015.76     20.26 o 
   0   7   2     1356.96     1478.79     55.86 o 
   1   7   2      240.65      278.19     21.15 o 
   2   7   2       36.61       46.21      6.22 o 
   3   7   2     2079.05     2240.77     55.01 o 
   4   7   2      128.31      135.36     16.61 o 
   5   7   2      836.74      966.34     27.16 o 
   6   7   2        0.92        0.15      1.22 o 
  -4   8   2      366.64      419.68     13.81 o 
  -3   8   2      399.42      441.07     13.33 o 
  -2   8   2        0.21        2.55      1.43 o 
  -1   8   2     1667.38     1814.70     36.79 o 
   0   8   2        7.86        9.51      2.46 o 
   1   8   2     3285.24     3688.16     61.35 o 
   2   8   2      294.51      304.82     16.87 o 
   3   8   2        5.95        9.64      3.74 o 
   4   8   2      310.14      351.67     26.30 o 
   5   8   2      232.42      266.91     19.81 o 
  -4   9   2        1.30        3.84      1.54 o 
  -3   9   2      535.35      598.14     26.07 o 
  -2   9   2       34.37       39.94      4.39 o 
  -1   9   2      433.49      489.21     20.38 o 
   0   9   2     1614.78     1809.58     79.16 o 
   1   9   2      499.92      527.49     33.42 o 
   2   9   2     2337.41     2643.37     61.48 o 
   3   9   2       29.15       29.94      7.57 o 
   4   9   2      736.65      813.41     39.39 o 
   5   9   2       11.42       12.31      2.33 o 
  -3  10   2       10.80       11.26      2.80 o 
  -2  10   2      343.39      384.10     21.06 o 
  -1  10   2        0.06        1.48      1.41 o 
   0  10   2      235.51      244.08     16.25 o 
   1  10   2      674.72      751.56     40.60 o 
   2  10   2      241.74      262.08     22.46 o 
   3  10   2       38.78       49.35      5.75 o 
   4  10   2      439.72      500.38     17.47 o 
  -2  11   2      687.26      680.99     26.28 o 
  -1  11   2       69.83       86.55      7.38 o 
   0  11   2       11.49       12.96      5.39 o 
   1  11   2      146.25      159.81     16.35 o 
   2  11   2        1.31       -2.81      2.81 o 
   3  11   2      776.05      850.98     36.13 o 
   4  11   2        7.06        9.12      2.69 o 
   0  12   2       30.81       28.76      5.57 o 
   1  12   2       24.96       22.16      7.35 o 
   2  12   2      148.46      160.87     12.81 o 
   3  12   2      143.04      137.44      9.95 o 
  -3 -11   3        0.07        2.98      1.40 o 
  -2 -11   3     1141.66     1054.69     25.37 o 
  -1 -11   3        1.72        0.48      2.20 o 
   0 -11   3      637.71      614.48     17.82 o 
   2 -11   3     1413.10     1268.09     33.83 o 
  -4 -10   3      134.02      144.27      9.06 o 
  -3 -10   3      111.95      109.04      7.10 o 
  -2 -10   3      226.76      237.56      9.33 o 
  -1 -10   3      226.83      246.16     12.62 o 
   0 -10   3      803.64      781.95     18.77 o 
   1 -10   3       99.73       94.22      5.55 o 
   2 -10   3       76.33       60.77      6.70 o 
   3 -10   3      920.96      877.69     26.50 o 
  -4  -9   3      237.93      229.76     10.77 o 
  -3  -9   3      249.23      250.33     10.53 o 
  -2  -9   3        2.64        1.67      2.30 o 
  -1  -9   3     1461.66     1476.44     37.83 o 
   0  -9   3      196.54      212.57      9.39 o 
   1  -9   3     1091.79     1086.29     29.61 o 
   2  -9   3      107.28      100.03      7.08 o 
   3  -9   3      194.84      204.98     13.00 o 
   4  -9   3      377.87      389.02     14.38 o 
  -5  -8   3     1112.44     1140.87     35.75 o 
  -4  -8   3      170.08      187.07     10.88 o 
  -3  -8   3      601.30      686.60     27.55 o 
  -2  -8   3       36.98       32.57      3.97 o 
  -1  -8   3       93.45       94.80      4.81 o 
   0  -8   3      990.27      952.55     24.53 o 
   1  -8   3      126.38      125.47      7.21 o 
   2  -8   3      196.03      171.40     10.18 o 
   3  -8   3       47.27       44.33      6.76 o 
   4  -8   3      305.56      324.84     16.21 o 
  -5  -7   3       24.20       32.32      3.99 o 
  -4  -7   3     1370.46     1544.59     52.70 o 
  -3  -7   3      155.11      156.12     12.27 o 
  -2  -7   3      397.38      429.71     12.39 o 
  -1  -7   3      795.32      877.75     21.66 o 
   0  -7   3     1079.58     1155.69     37.50 o 
   1  -7   3      661.96      649.09     21.60 o 
   2  -7   3      816.00      818.14     30.07 o 
   3  -7   3       15.67       21.76      3.76 o 
   4  -7   3       30.23       21.73      3.29 o 
  -6  -6   3       70.55       57.16      5.19 o 
  -5  -6   3      411.52      410.58     16.67 o 
  -4  -6   3      399.27      392.20     20.93 o 
  -3  -6   3     1125.63     1161.43     26.34 o 
  -2  -6   3      324.55      324.55     11.30 o 
  -1  -6   3      706.71      745.33     22.26 o 
   0  -6   3       37.68       44.41      5.14 o 
   1  -6   3     1438.32     1467.53     52.80 o 
   2  -6   3        1.66        2.98      1.42 o 
   3  -6   3       74.27       85.19      7.62 o 
   4  -6   3      209.30      198.24     12.76 o 
   5  -6   3       73.02       75.12      7.49 o 
  -6  -5   3      313.36      270.90     15.99 o 
  -5  -5   3       97.81       87.83     13.28 o 
  -4  -5   3      369.86      417.21     25.58 o 
  -3  -5   3     1002.50      998.40     29.45 o 
  -2  -5   3      432.31      477.02     16.13 o 
  -1  -5   3     1435.39     1549.54     33.59 o 
   0  -5   3     1699.85     1880.08     39.43 o 
   1  -5   3     1179.83     1272.61     46.06 o 
   2  -5   3      442.94      421.80     21.35 o 
   3  -5   3     1093.58     1185.71     29.76 o 
   4  -5   3       48.28       52.61      5.96 o 
   5  -5   3       43.46       46.30      4.79 o 
  -6  -4   3      668.34      695.85     29.22 o 
  -5  -4   3      370.22      383.60     46.12 o 
  -4  -4   3        3.72        4.70      2.03 o 
  -3  -4   3      113.24      120.00      7.52 o 
  -2  -4   3     2513.53     2459.20     70.63 o 
  -1  -4   3      980.35     1026.99     33.13 o 
   0  -4   3      954.68     1057.12     26.76 o 
   1  -4   3      216.68      208.27      9.91 o 
   2  -4   3     1663.27     1798.95     52.95 o 
   3  -4   3      601.36      694.63     20.70 o 
   4  -4   3     1502.39     1536.60     50.42 o 
   5  -4   3      503.31      508.48     23.45 o 
  -6  -3   3      866.66      837.15     35.38 o 
  -5  -3   3        8.21        7.53      3.91 o 
  -4  -3   3      274.90      307.22     15.64 o 
  -3  -3   3      571.06      603.48     24.91 o 
  -2  -3   3      171.15      172.89      5.68 o 
  -1  -3   3     9222.17     9627.68    118.17 o 
   0  -3   3      883.88      863.84     30.05 o 
   1  -3   3      120.42      104.35      7.81 o 
   2  -3   3      227.93      260.21     14.76 o 
   3  -3   3     2695.74     2719.45     75.09 o 
   4  -3   3        2.66        2.21      1.32 o 
   5  -3   3      114.00      115.02      6.69 o 
   6  -3   3       13.89       18.77      4.27 o 
  -6  -2   3       58.46       61.89      8.98 o 
  -5  -2   3      868.41      770.26     40.99 o 
  -4  -2   3      829.39      948.99     21.06 o 
  -3  -2   3      505.02      545.52     22.62 o 
  -2  -2   3      593.91      637.01     20.00 o 
  -1  -2   3      446.17      424.82     14.34 o 
   0  -2   3      986.13     1020.84     16.03 o 
   1  -2   3     2072.43     2089.56     50.82 o 
   2  -2   3     1008.31     1129.19     35.26 o 
   3  -2   3        0.34        2.50      1.57 o 
   4  -2   3     1973.65     1857.79     39.90 o 
   5  -2   3      282.58      277.18     16.34 o 
   6  -2   3       46.90       44.66      4.92 o 
  -6  -1   3       33.75       31.08      6.26 o 
  -5  -1   3     2032.44     2042.94     73.60 o 
  -4  -1   3     1017.18     1163.46     51.73 o 
  -3  -1   3     3203.85     3550.03     87.60 o 
  -2  -1   3      414.38      445.94     17.17 o 
  -1  -1   3     1019.67     1072.56     27.73 o 
   0  -1   3    12641.72    10060.96    147.22 o 
   1  -1   3       51.91       47.98      5.22 o 
   2  -1   3     1701.96     1688.63     46.13 o 
   3  -1   3       84.10       87.19      8.76 o 
   4  -1   3      398.33      344.76     12.70 o 
   5  -1   3      473.15      438.52     19.78 o 
   6  -1   3      553.49      538.41     21.46 o 
  -6   0   3      504.50      508.02     38.24 o 
  -5   0   3      156.14      178.33     12.99 o 
  -4   0   3     3634.27     4200.69     76.17 o 
  -3   0   3       10.77       20.01      4.02 o 
  -2   0   3     3645.12     3730.22     86.18 o 
  -1   0   3      154.72      171.30      8.44 o 
   0   0   3     1661.68     1800.69     43.49 o 
   1   0   3     4503.24     4411.52     67.92 o 
   2   0   3     1732.16     1723.74     45.85 o 
   3   0   3      512.92      475.04     21.19 o 
   4   0   3      530.45      477.47     15.61 o 
   5   0   3     3031.94     2774.96     72.98 o 
   6   0   3      100.10      102.59      6.24 o 
  -6   1   3      197.52      207.89     10.02 o 
  -5   1   3      292.12      312.18     22.87 o 
  -4   1   3       15.87       20.56      2.98 o 
  -3   1   3     2189.62     2395.94     64.60 o 
  -2   1   3      161.20      142.10      8.85 o 
  -1   1   3     2694.53     2872.03     67.41 o 
   0   1   3      488.39      643.94     12.47 o 
   1   1   3     2582.54     2644.93     62.91 o 
   2   1   3       33.72       36.88      4.34 o 
   3   1   3     2538.11     2324.41     61.84 o 
   4   1   3       30.68       27.15      3.72 o 
   5   1   3       59.63       56.05      7.16 o 
   6   1   3     1284.22     1267.46     39.25 o 
  -6   2   3        2.19        2.28      1.28 o 
  -5   2   3      389.29      400.90     24.33 o 
  -4   2   3      240.97      283.41     10.07 o 
  -3   2   3     1293.12     1495.09     45.32 o 
  -2   2   3      449.83      422.71     12.52 o 
  -1   2   3     2125.33     2176.41     55.26 o 
   0   2   3     1103.67     1275.00     23.88 o 
   1   2   3      643.75      670.72     20.67 o 
   2   2   3     3193.62     3011.51     70.84 o 
   3   2   3        0.77        1.45      0.96 o 
   4   2   3      788.36      726.10     20.06 o 
   5   2   3       18.74       15.56      3.75 o 
   6   2   3      114.37      113.60      9.64 o 
  -6   3   3      595.63      600.54     23.98 o 
  -5   3   3      479.92      528.70     26.07 o 
  -4   3   3       42.18       43.37      3.68 o 
  -3   3   3      327.55      351.48     13.43 o 
  -2   3   3     1736.46     1730.51     33.88 o 
  -1   3   3       44.54       54.79      4.95 o 
   0   3   3     6786.83     7176.87    118.98 o 
   1   3   3       31.33       29.44      1.87 o 
   2   3   3     1002.06      950.31     26.98 o 
   3   3   3      100.42       61.93      6.17 o 
   4   3   3     1122.09      974.17     24.27 o 
   5   3   3      241.62      222.21     15.32 o 
   6   3   3        1.54        0.00      1.04 o 
  -6   4   3      649.18      653.71     23.71 o 
  -5   4   3       56.22       50.94      7.49 o 
  -4   4   3      685.29      686.55     37.53 o 
  -3   4   3      232.86      226.32     16.31 o 
  -2   4   3     1381.91     1574.47     50.08 o 
  -1   4   3     9964.35    10174.70    158.47 o 
   0   4   3     2091.14     2303.45     63.99 o 
   1   4   3     2043.12     2238.84     41.00 o 
   2   4   3       48.72       47.58      6.56 o 
   3   4   3     1318.41     1409.62     49.69 o 
   4   4   3      412.46      390.60     43.80 o 
   5   4   3     1001.81      974.16     36.86 o 
   6   4   3        6.49        6.07      1.78 o 
  -6   5   3       40.27       33.51      3.81 o 
  -5   5   3      296.05      311.10     18.38 o 
  -4   5   3      171.75      174.01     11.03 o 
  -3   5   3      180.68      174.79     24.57 o 
  -2   5   3      614.33      670.44     31.26 o 
  -1   5   3      312.15      279.10     12.78 o 
   0   5   3     1936.72     2210.21     44.16 o 
   1   5   3     1556.23     1593.84     32.68 o 
   2   5   3      468.57      502.30     25.30 o 
   3   5   3      481.94      496.53     27.43 o 
   4   5   3     1140.49     1116.43     30.06 o 
   5   5   3      258.90      249.40     27.00 o 
   6   5   3      228.88      247.26     10.66 o 
  -5   6   3      320.41      314.09     16.91 o 
  -4   6   3      761.06      727.51     30.61 o 
  -3   6   3     3429.97     2939.63    425.90 o 
  -2   6   3       82.23       89.28      5.97 o 
  -1   6   3      302.51      298.21     19.32 o 
   0   6   3     1054.49     1076.61     40.38 o 
   1   6   3        0.48        3.22      2.37 o 
   2   6   3     1413.37     1533.00     54.29 o 
   3   6   3        7.44        8.15      2.15 o 
   4   6   3      325.05      361.17     19.67 o 
   5   6   3      412.56      452.05     22.73 o 
   6   6   3      705.35      791.45     18.11 o 
  -5   7   3       86.02       69.76      6.33 o 
  -4   7   3      555.35      564.91     18.65 o 
  -3   7   3      248.51      224.49     19.14 o 
  -2   7   3      156.02      147.23     10.66 o 
  -1   7   3       46.04       43.30      3.52 o 
   0   7   3       17.41       19.67      5.62 o 
   1   7   3     1913.01     2050.45     65.02 o 
   2   7   3     1978.63     2166.73     50.35 o 
   3   7   3        1.52        1.20      2.89 o 
   4   7   3      103.95      116.15      8.62 o 
   5   7   3      608.72      746.98     23.03 o 
   6   7   3       48.73       62.00      4.28 o 
  -4   8   3       17.78       22.54      3.95 o 
  -3   8   3      682.04      623.99     24.52 o 
  -2   8   3        5.96       11.32      2.39 o 
  -1   8   3      735.56      796.31     18.27 o 
   0   8   3       22.05       28.40      3.03 o 
   1   8   3      155.45      177.62      9.28 o 
   2   8   3      370.44      417.48     19.15 o 
   3   8   3      661.26      737.80     38.68 o 
   4   8   3      134.86      168.23     17.05 o 
   5   8   3        0.36        2.92      2.44 o 
  -3   9   3       20.72       19.45      2.83 o 
  -2   9   3     1213.24     1285.44     32.80 o 
  -1   9   3      768.02      826.63     22.01 o 
   0   9   3      242.37      279.03     14.85 o 
   1   9   3        2.94       -0.18      1.37 o 
   2   9   3     1596.78     1767.05     43.75 o 
   3   9   3      512.69      580.26     21.80 o 
   4   9   3      642.71      744.34     23.74 o 
   5   9   3        1.44        1.97      1.20 o 
  -3  10   3        2.19        0.84      0.92 o 
  -2  10   3      337.16      311.71     25.90 o 
  -1  10   3        4.57        4.91      1.95 o 
   0  10   3      688.51      774.24     26.33 o 
   1  10   3       14.27       13.24      4.96 o 
   2  10   3       67.14       75.53      7.46 o 
   3  10   3      345.18      402.06     16.88 o 
   4  10   3      109.92      130.11      8.17 o 
  -2  11   3        8.29        7.51      2.26 o 
  -1  11   3     1511.75     1513.90     33.88 o 
   0  11   3       54.29       51.09      5.79 o 
   1  11   3     1768.56     1872.91     63.27 o 
   2  11   3      167.97      187.38     16.05 o 
   3  11   3      102.23      114.16      7.34 o 
   4  11   3       74.78       74.81      6.74 o 
   0  12   3      914.60      813.97    116.96 o 
   1  12   3      103.44       98.36      6.59 o 
   2  12   3       28.46       28.30      4.87 o 
  -2 -11   4      328.74      279.40     15.34 o 
  -1 -11   4       73.27       64.38      7.22 o 
   0 -11   4      502.31      405.74     18.53 o 
   1 -11   4       12.81        6.40      1.83 o 
  -3 -10   4       86.42       79.18      7.75 o 
  -2 -10   4      128.63      117.26     12.09 o 
  -1 -10   4      508.52      424.00     23.41 o 
   0 -10   4        0.36        0.43      0.94 o 
   1 -10   4      437.12      386.20     35.16 o 
   2 -10   4      545.43      491.64     31.16 o 
  -4  -9   4        2.48        2.43      1.38 o 
  -3  -9   4     2043.52     1829.20    214.29 o 
  -2  -9   4       22.15       23.16      3.06 o 
  -1  -9   4      254.87      232.91     21.66 o 
   0  -9   4      943.57      839.47     37.07 o 
   1  -9   4     2713.07     2540.19     46.52 o 
   2  -9   4      358.69      352.13     13.07 o 
   3  -9   4      334.17      316.02     19.53 o 
  -5  -8   4       89.25       86.00      7.55 o 
  -4  -8   4      376.52      387.52     22.83 o 
  -3  -8   4       30.45       32.49      3.73 o 
  -2  -8   4      546.02      526.49    121.82 o 
  -1  -8   4      100.98      106.97     18.52 o 
   0  -8   4      334.28      297.32     20.79 o 
   1  -8   4      276.46      252.02      9.86 o 
   2  -8   4     2255.26     2179.40     45.76 o 
   3  -8   4       17.10       28.65      3.67 o 
   4  -8   4      102.61      103.62      7.38 o 
  -5  -7   4       11.18       11.62      3.19 o 
  -4  -7   4      509.34      529.12     25.09 o 
  -3  -7   4       59.14       71.33     22.89 o 
  -2  -7   4     1863.58     1627.48    321.79 o 
  -1  -7   4        0.81        1.78      1.31 o 
   0  -7   4      914.25      843.47     36.40 o 
   1  -7   4      566.31      566.51     18.34 o 
   2  -7   4        5.08        2.00      2.97 o 
   3  -7   4     1211.20     1307.85     49.32 o 
   4  -7   4      272.79      280.55     16.81 o 
  -5  -6   4      287.20      284.16     11.93 o 
  -4  -6   4      250.91      292.07     35.81 o 
  -3  -6   4      374.63      323.13     84.90 o 
  -2  -6   4        0.99        3.29      1.02 o 
  -1  -6   4     1847.26     1897.77     41.63 o 
   0  -6   4      103.53      116.89      8.28 o 
   1  -6   4     1097.42     1226.99     45.78 o 
   2  -6   4      472.89      509.58     19.33 o 
   3  -6   4      940.42      980.76     29.46 o 
   4  -6   4       45.33       45.48      5.29 o 
   5  -6   4      219.50      216.05     12.02 o 
  -6  -5   4      141.76      127.09      7.64 o 
  -5  -5   4     1919.59     1921.83    103.79 o 
  -4  -5   4       14.45       13.98      4.64 o 
  -3  -5   4      999.43     1046.07     21.99 o 
  -2  -5   4      911.87      935.45     24.84 o 
  -1  -5   4      801.93      789.31     21.59 o 
   0  -5   4     1533.39     1705.63     37.11 o 
   1  -5   4      408.73      460.81     24.54 o 
   2  -5   4      351.11      406.53     13.08 o 
   3  -5   4      123.04      135.52      7.75 o 
   4  -5   4     1061.28     1155.74     48.56 o 
   5  -5   4       91.74      101.54      7.64 o 
  -6  -4   4      139.34      149.11     10.93 o 
  -5  -4   4       32.49       33.59      4.57 o 
  -4  -4   4     1081.51     1301.64     35.27 o 
  -3  -4   4       28.95       23.99      2.84 o 
  -2  -4   4     1108.60     1059.24     43.11 o 
  -1  -4   4       14.05        8.11      1.70 o 
   0  -4   4     2635.27     2747.96     50.42 o 
   1  -4   4      290.49      335.66     18.35 o 
   2  -4   4      597.45      681.02     29.62 o 
   3  -4   4      596.40      648.84     21.03 o 
   4  -4   4      180.77      196.08     15.09 o 
   5  -4   4     2105.86     2291.19    177.03 o 
  -6  -3   4        2.66        4.26      2.07 o 
  -5  -3   4     1327.05     1216.21     53.83 o 
  -4  -3   4     1352.88     1557.00     57.77 o 
  -3  -3   4      473.03      491.35     26.96 o 
  -2  -3   4     3374.39     3371.54    115.43 o 
  -1  -3   4      140.35      101.06      8.72 o 
   0  -3   4      203.38      209.05      6.23 o 
   1  -3   4      455.10      391.17     17.79 o 
   2  -3   4      547.94      651.24     27.15 o 
   3  -3   4      316.49      356.34     15.07 o 
   4  -3   4       21.31       19.29      4.03 o 
   5  -3   4       98.06       93.71      5.98 o 
   6  -3   4      219.72      277.13     15.64 o 
  -6  -2   4        1.96        1.74      1.56 o 
  -5  -2   4        6.46        5.54      4.34 o 
  -4  -2   4      226.24      270.58     21.49 o 
  -3  -2   4     2285.66     2767.72     70.42 o 
  -2  -2   4      779.99      908.42     26.99 o 
  -1  -2   4        2.14        3.10      0.83 o 
   0  -2   4     3214.99     2846.19     79.28 o 
   1  -2   4     6106.84     6495.71    142.67 o 
   2  -2   4     1439.64     1467.24     44.65 o 
   3  -2   4     2891.41     2951.64     81.57 o 
   4  -2   4       95.73      101.87      7.47 o 
   5  -2   4       65.26       67.37      7.35 o 
   6  -2   4      349.02      304.56     13.58 o 
  -6  -1   4      192.00      187.16     15.05 o 
  -5  -1   4      371.93      437.07     27.42 o 
  -4  -1   4      770.72      943.08     28.02 o 
  -3  -1   4      205.09      280.68     15.85 o 
  -2  -1   4     5161.62     5807.66    129.23 o 
  -1  -1   4       35.04       26.73      2.00 o 
   0  -1   4      389.82      405.68     14.67 o 
   1  -1   4      818.22      851.53     39.37 o 
   2  -1   4     2822.75     2700.94     69.50 o 
   3  -1   4       11.74       18.77      4.39 o 
   4  -1   4        2.35        3.31      1.32 o 
   5  -1   4      180.53      179.45     11.76 o 
   6  -1   4       81.41       78.52      7.06 o 
  -6   0   4      213.77      215.15     15.71 o 
  -5   0   4      164.69      180.59     16.80 o 
  -4   0   4        1.22        1.92      1.63 o 
  -3   0   4     2795.10     3448.83     62.66 o 
  -2   0   4      351.86      351.65     16.14 o 
  -1   0   4     3883.45     4058.21     93.05 o 
   0   0   4     2811.01     2915.96     68.03 o 
   1   0   4     1702.86     1724.15     64.81 o 
   2   0   4       47.50       55.96      6.05 o 
   3   0   4     2589.51     2519.52     69.38 o 
   4   0   4      360.72      342.97     13.25 o 
   5   0   4       41.69       43.73      6.01 o 
   6   0   4       59.75       59.63      4.45 o 
  -6   1   4      706.65      679.32     26.70 o 
  -5   1   4      881.11      966.01     30.30 o 
  -4   1   4      596.08      680.35     16.74 o 
  -3   1   4      756.99      962.86     25.08 o 
  -2   1   4      105.62      109.72      9.20 o 
  -1   1   4     3204.03     3334.98     80.10 o 
   0   1   4        3.34        6.20      2.03 o 
   1   1   4       12.00        7.07      1.71 o 
   2   1   4     1929.32     2119.90     56.58 o 
   3   1   4      893.80      903.03     32.65 o 
   4   1   4      957.95      879.78     23.49 o 
   5   1   4      536.36      502.85     23.34 o 
   6   1   4        4.23        3.57      1.10 o 
  -6   2   4      249.42      253.69     10.11 o 
  -5   2   4      847.90      925.80     27.91 o 
  -4   2   4      387.46      459.82     18.54 o 
  -3   2   4      948.57     1147.05     28.58 o 
  -2   2   4      326.37      345.35     18.02 o 
  -1   2   4       37.94       46.54      5.90 o 
   0   2   4     5163.70     5200.12     80.93 o 
   1   2   4      796.11      726.85     35.82 o 
   2   2   4     2756.30     2967.81     52.84 o 
   3   2   4      216.67      211.05     13.28 o 
   4   2   4     2030.82     1886.55     93.03 o 
   5   2   4       50.64       43.46      6.44 o 
   6   2   4      373.99      362.99     13.05 o 
  -6   3   4      323.84      296.30     15.08 o 
  -5   3   4       93.60      103.05     10.94 o 
  -4   3   4     2154.53     2242.65    187.55 o 
  -3   3   4      137.24      158.37     10.41 o 
  -2   3   4      513.05      585.48     26.18 o 
  -1   3   4      222.89      285.66     16.86 o 
   0   3   4      127.53      104.17      5.28 o 
   1   3   4     1374.30     1426.17     25.41 o 
   2   3   4     1306.73     1362.77     23.22 o 
   3   3   4      216.90      204.45     12.30 o 
   4   3   4       61.64       57.63      8.15 o 
   5   3   4     2670.12     2620.95     73.34 o 
   6   3   4       49.43       56.63      4.92 o 
  -6   4   4        1.16        1.57      1.09 o 
  -5   4   4      599.00      505.46     71.27 o 
  -4   4   4      106.45       89.47     12.49 o 
  -3   4   4     1258.85     1457.96     38.23 o 
  -2   4   4      667.26      712.03     31.92 o 
  -1   4   4     1850.26     1681.09     35.65 o 
   0   4   4      488.41      609.49     16.57 o 
   1   4   4     5056.81     5055.29     83.16 o 
   2   4   4      192.57      233.18     10.40 o 
   3   4   4      738.92      771.87     32.49 o 
   4   4   4        7.60       10.61      2.58 o 
   5   4   4        6.48        4.41      1.81 o 
   6   4   4      772.75      799.39     31.02 o 
  -5   5   4      183.12      162.13     12.48 o 
  -4   5   4      222.07      195.00     18.21 o 
  -3   5   4     1794.99     1950.41     61.26 o 
  -2   5   4       80.72      101.70      8.23 o 
  -1   5   4      695.17      603.09     40.44 o 
   0   5   4      667.77      730.30     36.99 o 
   1   5   4        5.79        8.54      1.94 o 
   2   5   4      926.36      912.87     24.45 o 
   3   5   4      337.17      323.49     13.19 o 
   4   5   4      481.08      454.32     16.35 o 
   5   5   4      337.89      313.71     21.95 o 
   6   5   4      525.61      517.72     26.94 o 
  -5   6   4      199.35      163.25     11.06 o 
  -4   6   4      327.89      296.19     30.13 o 
  -3   6   4       78.49       86.20     14.25 o 
  -2   6   4     6824.13     7076.00    207.27 o 
  -1   6   4      115.30      109.57      8.26 o 
   0   6   4     2339.68     2581.08    106.90 o 
   1   6   4       62.34       58.74      7.78 o 
   2   6   4     1814.11     1819.63     58.58 o 
   3   6   4      416.83      432.59     13.87 o 
   4   6   4      502.44      533.40     25.63 o 
   5   6   4       26.33       33.62      4.53 o 
   6   6   4        0.08       -0.68      0.68 o 
  -5   7   4       43.40       38.07      4.01 o 
  -4   7   4       77.89       66.97      5.72 o 
  -3   7   4      983.33      942.98     35.18 o 
  -2   7   4      291.89      291.51      9.63 o 
  -1   7   4      806.15      811.20     16.86 o 
   0   7   4      605.26      617.59     11.70 o 
   1   7   4      297.68      298.35      9.27 o 
   2   7   4       24.74       20.49      6.04 o 
   3   7   4     2310.72     2392.81     76.36 o 
   4   7   4       60.60       65.27      6.47 o 
   5   7   4      578.85      618.01     25.53 o 
  -4   8   4      236.28      165.84     11.53 o 
  -3   8   4       47.33       47.78      4.77 o 
  -2   8   4      249.66      253.23     17.11 o 
  -1   8   4      960.58      927.15     19.34 o 
   0   8   4       57.35       65.54      4.00 o 
   1   8   4      824.77      855.14     16.52 o 
   2   8   4      327.59      342.68     15.72 o 
   3   8   4      959.95     1038.30     30.38 o 
   4   8   4      222.35      236.76     12.68 o 
   5   8   4      352.83      396.28     14.21 o 
  -3   9   4      320.38      291.11     23.80 o 
  -2   9   4       25.61       25.07      3.80 o 
  -1   9   4       47.93       54.34      4.87 o 
   0   9   4      938.11     1000.20     29.04 o 
   1   9   4      170.89      179.69      8.99 o 
   2   9   4      310.47      352.11     16.47 o 
   3   9   4      173.39      196.19     11.66 o 
   4   9   4      363.46      438.53     16.57 o 
   5   9   4      185.08      202.31      8.38 o 
  -2  10   4      343.32      362.45     13.37 o 
  -1  10   4       37.48       38.05      4.03 o 
   0  10   4      198.40      201.92     12.13 o 
   1  10   4      614.57      691.23     33.88 o 
   2  10   4      928.17      999.89     29.20 o 
   3  10   4        0.83        1.82      1.04 o 
   4  10   4       27.36       28.61      2.65 o 
  -2  11   4      399.10      274.10     12.81 o 
  -1  11   4       35.14       37.47      6.15 o 
   0  11   4      146.67      153.33      9.39 o 
   1  11   4      833.72      938.89     37.08 o 
   2  11   4      885.13      907.62     35.22 o 
   3  11   4      523.14      582.97     24.14 o 
   0  12   4       14.62       13.47      2.28 o 
   1  12   4      204.26      181.78      8.27 o 
   2  12   4      264.23      259.51      9.43 o 
  -1 -11   5       21.78       16.16      3.42 o 
   0 -11   5       69.04       59.20      6.05 o 
   1 -11   5      535.71      438.09     15.70 o 
  -3 -10   5      536.24      420.81     17.68 o 
  -2 -10   5      405.51      390.68     20.66 o 
  -1 -10   5       85.92       89.72      9.58 o 
   0 -10   5       28.34       24.63      5.03 o 
   1 -10   5      112.59      107.93      9.64 o 
   2 -10   5        6.72        4.84      1.66 o 
  -4  -9   5       18.57       13.38      3.05 o 
  -3  -9   5      101.85      100.63      7.30 o 
  -2  -9   5      795.91      736.97     22.86 o 
  -1  -9   5      710.39      699.34     32.38 o 
   0  -9   5      110.49      124.08     12.62 o 
   1  -9   5        0.41       -1.26      2.06 o 
   2  -9   5      810.83      833.03     32.25 o 
   3  -9   5       49.25       42.90      4.84 o 
  -4  -8   5      146.29      130.97     12.02 o 
  -3  -8   5        0.55        1.09      1.51 o 
  -2  -8   5     1083.36     1108.22     77.60 o 
  -1  -8   5      116.31      108.73      8.59 o 
   0  -8   5      145.51      151.84     14.38 o 
   1  -8   5      408.93      436.41     25.19 o 
   2  -8   5        2.86        7.62      2.79 o 
   3  -8   5      731.38      723.33     18.84 o 
   4  -8   5      228.06      201.86      9.73 o 
  -5  -7   5       38.68       25.65      4.25 o 
  -4  -7   5      964.82      980.95     41.50 o 
  -3  -7   5      132.40      134.83     12.58 o 
  -2  -7   5      320.38      287.98     14.61 o 
  -1  -7   5     1479.50     1439.59     35.24 o 
   0  -7   5     2819.29     2763.71    102.14 o 
   1  -7   5      827.40      900.30     38.56 o 
   2  -7   5      113.81      118.61     13.00 o 
   3  -7   5      552.52      583.31     29.22 o 
   4  -7   5        9.59       12.16      3.30 o 
  -5  -6   5      591.67      473.69     22.00 o 
  -4  -6   5       48.87       49.26      8.91 o 
  -3  -6   5     1159.65     1157.25     41.44 o 
  -2  -6   5       64.72       63.87      4.64 o 
  -1  -6   5      451.89      443.94     12.60 o 
   0  -6   5      684.97      677.34     22.44 o 
   1  -6   5     1500.28     1423.83    108.11 o 
   2  -6   5       45.43       52.61      8.66 o 
   3  -6   5       22.70       24.06      6.41 o 
   4  -6   5      549.72      604.07     29.15 o 
   5  -6   5       40.88       47.62      4.82 o 
  -5  -5   5       25.15       23.54      4.80 o 
  -4  -5   5      632.96      735.87     37.82 o 
  -3  -5   5      693.93      594.54     16.75 o 
  -2  -5   5      828.49      774.03     19.25 o 
  -1  -5   5      252.39      227.32     16.67 o 
   0  -5   5     1309.13     1311.65     47.22 o 
   1  -5   5      276.79      316.15     14.50 o 
   2  -5   5     2723.09     3003.75     51.00 o 
   3  -5   5      181.86      194.91     12.05 o 
   4  -5   5       15.05       13.03      3.08 o 
   5  -5   5       48.22       48.53      6.66 o 
  -6  -4   5      294.35      326.98     14.38 o 
  -5  -4   5        0.60        2.37      3.90 o 
  -4  -4   5     1004.85     1071.51     44.28 o 
  -3  -4   5      168.15      163.51      9.52 o 
  -2  -4   5     2281.69     1996.40     60.36 o 
  -1  -4   5      133.81      117.00     10.92 o 
   0  -4   5      238.08      241.42     15.89 o 
   1  -4   5     1773.40     1943.14     59.15 o 
   2  -4   5      326.41      353.75     16.88 o 
   3  -4   5      615.84      697.07     32.28 o 
   4  -4   5      127.50      152.90     13.57 o 
   5  -4   5       66.25       71.86      9.59 o 
  -6  -3   5     1296.45     1154.39     37.89 o 
  -5  -3   5       10.62       13.28      5.27 o 
  -4  -3   5      188.09      243.42     20.67 o 
  -3  -3   5     1342.65     1520.27    192.11 o 
  -2  -3   5        2.14        1.10      1.39 o 
  -1  -3   5     4681.68     4377.42    107.20 o 
   0  -3   5        0.92        1.43      1.53 o 
   1  -3   5     1934.05     1896.62     54.65 o 
   2  -3   5      280.96      248.91     16.85 o 
   3  -3   5     2343.78     2710.81    122.02 o 
   4  -3   5       61.08       68.61      5.79 o 
   6  -3   5       73.34       90.90      7.61 o 
  -6  -2   5        2.78        3.32      1.93 o 
  -5  -2   5     1013.28     1103.96     46.00 o 
  -4  -2   5       21.11       21.56      6.49 o 
  -3  -2   5      415.84      476.69     21.23 o 
  -2  -2   5      625.37      635.10     23.37 o 
  -1  -2   5     4248.01     4200.59     93.76 o 
   0  -2   5      446.11      409.24     19.47 o 
   1  -2   5      105.01       86.07      5.65 o 
   2  -2   5     1594.20     1592.27     50.46 o 
   3  -2   5       81.91       96.08      5.52 o 
   4  -2   5     6263.34     6627.44    230.76 o 
   5  -2   5       10.82       10.81      3.12 o 
   6  -2   5      278.44      264.15     20.82 o 
  -6  -1   5      569.00      485.63     23.81 o 
  -5  -1   5      406.77      453.14     27.96 o 
  -4  -1   5      191.03      247.38     13.46 o 
  -3  -1   5      120.23      153.08     11.83 o 
  -2  -1   5     2978.53     3402.74     83.09 o 
  -1  -1   5       31.49       37.43      4.66 o 
   0  -1   5      956.17      862.15     27.03 o 
   1  -1   5      184.73      190.77      8.08 o 
   2  -1   5      387.14      364.49     19.22 o 
   3  -1   5     1170.39     1267.65     46.24 o 
   4  -1   5      582.54      583.70     15.25 o 
   5  -1   5      157.13      164.19     12.39 o 
   6  -1   5      164.62      127.65      8.84 o 
  -6   0   5        4.15        3.69      1.91 o 
  -5   0   5      255.51      266.45     20.99 o 
  -4   0   5     1973.52     2505.63     46.58 o 
  -3   0   5        1.76        5.50      3.00 o 
  -2   0   5      456.06      502.47     21.60 o 
  -1   0   5      871.84      663.36     25.10 o 
   0   0   5     3091.69     3453.18     81.64 o 
   1   0   5     1140.95      926.65     67.09 o 
   2   0   5      259.62      216.82     13.66 o 
   3   0   5      995.17      934.70     36.72 o 
   4   0   5      181.00      176.78      7.94 o 
   5   0   5      583.27      575.36     17.98 o 
   6   0   5        8.05        8.78      1.60 o 
  -6   1   5      211.66      153.61      8.98 o 
  -5   1   5      543.00      623.23     32.54 o 
  -4   1   5        3.09        3.26      1.55 o 
  -3   1   5     3371.35     4252.38    109.92 o 
  -2   1   5       26.50       38.72      5.80 o 
  -1   1   5      949.43      859.01     31.50 o 
   0   1   5     2505.48     2497.13     63.16 o 
   1   1   5     4278.35     3715.69     92.43 o 
   2   1   5      103.28       76.44      5.90 o 
   3   1   5       71.86       61.17      7.88 o 
   4   1   5      152.67      152.09      7.33 o 
   5   1   5       23.13       22.12      3.38 o 
   6   1   5      394.18      360.51     19.98 o 
  -6   2   5        3.82       15.92     19.04 o 
  -5   2   5        8.34        9.90      2.62 o 
  -4   2   5     1768.62     2199.89     53.39 o 
  -3   2   5      352.64      431.97     22.12 o 
  -2   2   5     2083.59     2473.26     70.32 o 
  -1   2   5     2117.23     1932.34     58.18 o 
   0   2   5      854.67      801.86     28.27 o 
   1   2   5      355.86      338.48     18.41 o 
   2   2   5     1838.07     1712.01     36.45 o 
   3   2   5        1.45       10.11      3.04 o 
   4   2   5      160.67      143.20     12.51 o 
   5   2   5      500.52      503.83     17.64 o 
   6   2   5      497.61      465.72     18.31 o 
  -6   3   5      187.72      152.97      9.42 o 
  -5   3   5       61.23       68.41      8.75 o 
  -4   3   5       28.62       32.97      5.11 o 
  -3   3   5      934.12     1171.58     27.41 o 
  -2   3   5     1920.23     2241.13     68.06 o 
  -1   3   5      207.07      156.19     13.88 o 
   0   3   5      313.89      295.49     16.33 o 
   1   3   5     1377.62     1349.83     44.84 o 
   2   3   5      909.26      924.28     23.43 o 
   3   3   5     1403.55     1357.76     63.59 o 
   4   3   5      732.30      730.57     29.91 o 
   5   3   5        2.60        4.48      1.97 o 
   6   3   5      238.96      219.02      9.85 o 
  -5   4   5      199.71      154.86     12.66 o 
  -4   4   5      296.43      330.57     15.92 o 
  -3   4   5       96.90      116.47      7.75 o 
  -2   4   5      134.57      145.78     14.68 o 
  -1   4   5     2093.85     1805.35     62.18 o 
   0   4   5      349.67      374.48     12.25 o 
   1   4   5      611.05      575.56     16.26 o 
   2   4   5     1257.20     1323.40     35.91 o 
   3   4   5     1577.95     1537.77     33.92 o 
   4   4   5       10.74       17.89      3.13 o 
   5   4   5      473.56      476.51     17.59 o 
   6   4   5       16.18       18.25      2.82 o 
  -5   5   5      526.14      359.08     18.25 o 
  -4   5   5       19.58       23.07      5.64 o 
  -3   5   5       98.11      108.78      8.54 o 
  -2   5   5      583.65      578.46     17.10 o 
  -1   5   5      466.78      390.04     24.48 o 
   0   5   5     1717.79     1791.92     46.11 o 
   1   5   5     1010.99      996.17     25.06 o 
   2   5   5       40.01       54.00      8.15 o 
   3   5   5      196.94      221.59     15.27 o 
   4   5   5     2907.95     2838.02     90.95 o 
   5   5   5      100.25      101.71      5.89 o 
   6   5   5       67.32       82.40     12.65 o 
  -5   6   5       11.17        8.02      2.03 o 
  -4   6   5      448.92      403.79     85.07 o 
  -3   6   5        5.74        5.41      1.54 o 
  -2   6   5     1718.46     1772.89     48.94 o 
  -1   6   5      363.68      394.56     13.56 o 
   0   6   5     1490.26     1546.85     35.31 o 
   1   6   5      406.61      442.58     13.08 o 
   2   6   5        8.78        5.53      2.83 o 
   3   6   5     1131.69     1030.09     39.07 o 
   4   6   5        0.44        2.41      1.22 o 
   5   6   5      884.52      956.35     24.43 o 
   6   6   5      205.25      246.39     12.37 o 
  -4   7   5      274.74      272.70     25.55 o 
  -3   7   5      186.71      220.44     18.61 o 
  -2   7   5       94.05      110.07      8.94 o 
  -1   7   5      569.72      539.68     16.14 o 
   0   7   5      191.86      214.52      8.62 o 
   1   7   5      909.31      852.69     24.65 o 
   2   7   5        1.12       10.18      3.59 o 
   3   7   5      670.79      688.01     18.30 o 
   4   7   5      222.62      235.75     12.06 o 
   5   7   5      159.03      177.47      7.27 o 
  -4   8   5       30.32       23.89      4.06 o 
  -3   8   5     2866.18     3094.90     87.86 o 
  -2   8   5       51.46       65.89      9.88 o 
  -1   8   5      206.22      196.92      6.85 o 
   0   8   5      300.23      258.11      8.76 o 
   1   8   5      402.15      364.15     10.93 o 
   2   8   5      779.29      816.85     25.51 o 
   3   8   5      120.98      133.49      9.39 o 
   4   8   5      127.05      124.65      8.30 o 
   5   8   5       60.62       73.13      7.55 o 
  -3   9   5       37.82       32.98      5.53 o 
  -2   9   5      903.63     1042.72     42.15 o 
  -1   9   5       64.18       68.21      5.70 o 
   0   9   5      677.21      635.43     17.24 o 
   1   9   5        6.52        9.06      2.44 o 
   2   9   5     1088.96     1105.76     34.71 o 
   3   9   5        0.37       -1.95      3.57 o 
   4   9   5      211.36      225.80     10.45 o 
   5   9   5      260.74      287.51      9.18 o 
  -2  10   5      410.30      451.01     22.75 o 
  -1  10   5      132.82      131.64      8.39 o 
   0  10   5      356.96      357.89     15.15 o 
   1  10   5       98.56       86.40      9.65 o 
   2  10   5       14.88       15.39      2.34 o 
   3  10   5      754.16      752.55     17.08 o 
   4  10   5       27.61       26.72      2.85 o 
  -2  11   5      284.97      249.03     11.66 o 
  -1  11   5     1153.27     1322.88     42.58 o 
   0  11   5       59.30       57.23      5.54 o 
   1  11   5      174.98      178.41      9.13 o 
   2  11   5      572.18      546.51     22.02 o 
   0  12   5      378.41      408.52     17.02 o 
   1  12   5      209.15      221.11     12.24 o 
   2  12   5        1.03        1.15      0.87 o 
  -1 -11   6      477.65      471.24     17.69 o 
   0 -11   6     1260.20     1187.36     32.75 o 
  -3 -10   6       37.06       35.48      3.68 o 
  -2 -10   6        2.06        2.25      1.59 o 
  -1 -10   6     1031.09     1060.23     36.07 o 
   0 -10   6       37.59       33.53      5.21 o 
   1 -10   6      526.25      519.29     21.20 o 
   2 -10   6        7.63        6.23      1.69 o 
  -4  -9   6        1.69        0.87      0.91 o 
  -3  -9   6      570.97      473.43     22.08 o 
  -2  -9   6       66.36       60.26      5.46 o 
  -1  -9   6      263.95      263.95     17.46 o 
   0  -9   6      737.15      771.57     32.55 o 
   1  -9   6      175.27      171.94     13.35 o 
   2  -9   6       90.88      101.90      9.08 o 
   3  -9   6       25.26       22.77      3.08 o 
  -4  -8   6      688.39      615.59     25.83 o 
  -3  -8   6      202.67      185.22     21.99 o 
  -2  -8   6      173.07      187.11     11.11 o 
  -1  -8   6      364.81      347.28     29.67 o 
   0  -8   6      440.67      425.54     32.31 o 
   1  -8   6       11.91       15.22      4.41 o 
   2  -8   6     1218.10     1311.78     45.60 o 
   3  -8   6       18.34       19.36      3.90 o 
  -5  -7   6        1.98        2.54      1.26 o 
  -4  -7   6      252.06      186.05     15.32 o 
  -3  -7   6      926.77      912.00     51.79 o 
  -2  -7   6      540.44      496.41     48.12 o 
  -1  -7   6      356.86      352.91     17.78 o 
   0  -7   6        6.19       10.56      2.90 o 
   1  -7   6     1992.53     1957.16     58.54 o 
   2  -7   6       36.22       40.28      7.35 o 
   3  -7   6      750.58      785.33     32.81 o 
   4  -7   6       76.41       80.54      7.23 o 
  -5  -6   6       73.36       71.20      6.87 o 
  -4  -6   6       19.44       14.32      2.93 o 
  -3  -6   6      466.25      460.69     30.50 o 
  -2  -6   6        5.65        8.18      2.00 o 
  -1  -6   6      274.13      263.44     11.42 o 
   0  -6   6       38.55       46.08      4.52 o 
   1  -6   6       38.95       52.90      7.86 o 
   2  -6   6     1442.49     1457.90     53.24 o 
   3  -6   6      326.79      366.92     23.19 o 
   4  -6   6      248.81      266.84     16.72 o 
  -5  -5   6      889.18      631.47     25.12 o 
  -4  -5   6      144.10      130.97      9.42 o 
  -3  -5   6      373.22      363.11     30.55 o 
  -2  -5   6      972.18      910.61     21.42 o 
  -1  -5   6     2358.68     2053.21     38.44 o 
   0  -5   6      876.56      851.54     49.44 o 
   1  -5   6       13.20       12.71      5.30 o 
   2  -5   6      350.45      345.59     18.51 o 
   3  -5   6      226.00      253.93     20.11 o 
   4  -5   6      544.28      592.80     29.67 o 
   5  -5   6        8.99       12.08      2.88 o 
  -5  -4   6       23.62       21.36      3.25 o 
  -4  -4   6      497.41      493.02     18.73 o 
  -3  -4   6        8.74       14.43      2.35 o 
  -2  -4   6        2.38        4.81      1.45 o 
  -1  -4   6     3626.14     3480.67     93.72 o 
   0  -4   6     2289.54     2008.83     61.72 o 
   1  -4   6      172.87      151.03     13.46 o 
   2  -4   6       28.71       27.16      4.39 o 
   3  -4   6      564.78      578.89     31.75 o 
   4  -4   6        3.05        2.70      2.20 o 
   5  -4   6      283.98      302.27     17.69 o 
  -6  -3   6       18.76       18.11      3.01 o 
  -5  -3   6      786.22      758.06     37.18 o 
  -4  -3   6      390.93      378.83     25.95 o 
  -3  -3   6      711.18      781.95     39.72 o 
  -2  -3   6      120.37      133.18     12.34 o 
  -1  -3   6     2204.60     2231.63     64.42 o 
   0  -3   6      215.22      198.15     14.23 o 
   1  -3   6     1657.60     1315.22     43.97 o 
   2  -3   6      126.71      100.42     11.44 o 
   3  -3   6      293.34      311.25     22.62 o 
   4  -3   6      891.27      704.34     28.08 o 
   5  -3   6      796.61      820.70     34.53 o 
  -6  -2   6        4.42        5.87      2.06 o 
  -5  -2   6      213.30      156.11     14.75 o 
  -4  -2   6      699.34      745.80     40.18 o 
  -3  -2   6      642.04      787.61     41.46 o 
  -2  -2   6     1102.37     1053.25     33.21 o 
  -1  -2   6      107.58      114.62      7.69 o 
   0  -2   6     2664.25     2844.51     68.63 o 
   1  -2   6       72.01       53.68      4.81 o 
   2  -2   6      923.66      683.10     31.34 o 
   3  -2   6       16.80       11.40      2.66 o 
   4  -2   6      303.48      288.80     17.83 o 
   5  -2   6      681.01      516.57     22.36 o 
   6  -2   6      355.02      385.97     16.80 o 
  -6  -1   6      132.85      128.34     10.01 o 
  -5  -1   6       25.76       25.37      6.59 o 
  -4  -1   6     2144.14     2335.42     82.64 o 
  -3  -1   6       26.83       30.28      3.77 o 
  -2  -1   6     2574.95     2152.42     60.96 o 
  -1  -1   6       22.64       30.74      4.26 o 
   0  -1   6      513.50      535.09     21.34 o 
   1  -1   6      956.31      822.73     21.12 o 
   2  -1   6     2169.27     1709.26     54.72 o 
   3  -1   6        0.85        8.01      2.43 o 
   4  -1   6      121.91      135.56     12.30 o 
   5  -1   6      248.34      215.68     14.50 o 
   6  -1   6       58.63       58.13      5.24 o 
  -6   0   6      283.85      280.32     15.00 o 
  -5   0   6       21.33       15.03      4.86 o 
  -4   0   6      101.45      107.09     15.04 o 
  -3   0   6      474.63      548.47     17.19 o 
  -2   0   6      315.98      305.25     18.16 o 
  -1   0   6     1948.06     1856.85     51.49 o 
   0   0   6       88.92      102.16      8.42 o 
   1   0   6     6475.93     6854.22    139.14 o 
   2   0   6        0.46        0.35      1.24 o 
   3   0   6     5874.01     6205.37    199.64 o 
   4   0   6       27.94       28.03      3.94 o 
   5   0   6       78.41       68.98      8.37 o 
   6   0   6      344.94      303.39     14.65 o 
  -6   1   6       20.33       18.40      2.57 o 
  -5   1   6      604.56      524.78     28.96 o 
  -4   1   6       41.51       48.55      6.58 o 
  -3   1   6     1523.18     2010.67     45.90 o 
  -2   1   6      391.84      436.57     23.48 o 
  -1   1   6      498.90      431.10     20.69 o 
   0   1   6      103.73      134.65     10.13 o 
   1   1   6      132.84      132.61     11.71 o 
   2   1   6     1471.09     1168.68     46.66 o 
   3   1   6       35.66       37.30      3.60 o 
   4   1   6      880.26      964.51     26.83 o 
   5   1   6       36.69       37.24      4.40 o 
   6   1   6      182.96      165.95      9.72 o 
  -6   2   6      248.69      233.19     11.27 o 
  -5   2   6      850.82      751.95     24.29 o 
  -4   2   6       20.38       23.84      4.53 o 
  -3   2   6       50.79       76.42      7.29 o 
  -2   2   6     1468.20     1546.23     54.19 o 
  -1   2   6       20.45       13.91      3.78 o 
   0   2   6     3485.89     3325.48     84.52 o 
   1   2   6       12.04       17.72      4.59 o 
   2   2   6      896.81      742.87     69.82 o 
   3   2   6      680.42      713.66     23.48 o 
   4   2   6      686.93      742.58     23.32 o 
   5   2   6      139.76      140.52      8.94 o 
   6   2   6      154.36      131.78      6.84 o 
  -5   3   6       35.40       31.49      4.01 o 
  -4   3   6     2518.17     2980.37     64.60 o 
  -3   3   6        0.62        0.85      1.38 o 
  -2   3   6      177.78      187.17     17.09 o 
  -1   3   6     2837.31     2827.58     80.40 o 
   0   3   6     1913.60     1774.49     54.21 o 
   1   3   6      174.47      169.29     14.53 o 
   2   3   6       66.92       55.85      9.46 o 
   3   3   6      555.48      597.63     15.64 o 
   4   3   6      175.76      162.51     10.23 o 
   5   3   6     1214.60     1174.62     35.65 o 
   6   3   6       24.09       22.17      2.85 o 
  -5   4   6      908.87      751.14     28.96 o 
  -4   4   6       57.64       62.71      6.70 o 
  -3   4   6     1011.65     1148.14     73.88 o 
  -2   4   6       10.47       13.31      2.32 o 
  -1   4   6     1676.21     1606.96     55.36 o 
   0   4   6      637.17      629.90     29.27 o 
   1   4   6     3520.34     3705.16    101.85 o 
   2   4   6       12.83       13.71      4.86 o 
   3   4   6       91.32       87.68      6.45 o 
   4   4   6     1185.40     1125.05     37.60 o 
   5   4   6      660.75      560.63     46.50 o 
   6   4   6      309.52      334.10     26.81 o 
  -5   5   6       14.74       13.92      2.94 o 
  -4   5   6      862.77      961.04     40.21 o 
  -3   5   6     1510.55     1561.55     63.05 o 
  -2   5   6       18.71       19.58      3.04 o 
  -1   5   6      247.75      250.75     15.96 o 
   0   5   6      526.96      492.65     26.87 o 
   1   5   6      126.96      138.35     14.15 o 
   2   5   6     1359.93     1255.06     33.81 o 
   3   5   6       77.69       73.81      5.38 o 
   4   5   6      135.16      132.97     10.01 o 
   5   5   6      847.90      802.47     21.95 o 
   6   5   6      694.14      778.34     25.37 o 
  -4   6   6      137.82      143.29     25.56 o 
  -3   6   6       80.85       82.76      7.50 o 
  -2   6   6      895.68      897.75     27.55 o 
  -1   6   6       20.06       21.46      2.67 o 
   0   6   6      409.53      404.60     13.31 o 
   1   6   6     2340.42     2165.53     86.14 o 
   2   6   6     2229.54     2274.81     60.38 o 
   3   6   6       42.95       39.93      5.12 o 
   4   6   6      190.75      177.30     18.77 o 
   5   6   6        7.97        9.15      1.87 o 
  -4   7   6       20.37       24.35      4.60 o 
  -3   7   6       43.66       59.86      8.94 o 
  -2   7   6      120.15      112.89      8.98 o 
  -1   7   6      714.73      750.36     19.76 o 
   0   7   6       56.70       75.80      6.79 o 
   1   7   6      106.14       94.38      7.13 o 
   2   7   6       45.94       46.23      8.39 o 
   3   7   6     1274.28     1358.16     53.95 o 
   4   7   6       10.42       10.15      2.61 o 
   5   7   6       20.68       25.48      3.30 o 
  -4   8   6        1.05        0.50      0.93 o 
  -3   8   6      337.92      339.41     20.14 o 
  -2   8   6     1369.02     1443.45     37.26 o 
  -1   8   6      775.54      777.98     20.27 o 
   0   8   6      761.04      789.57     26.22 o 
   1   8   6      171.84      196.19     10.46 o 
   2   8   6      394.16      325.47     22.84 o 
   3   8   6       82.65       73.83     10.19 o 
   4   8   6      724.28      697.78     30.93 o 
   5   8   6      154.30      151.17      9.84 o 
  -3   9   6        0.03       -0.77      1.55 o 
  -2   9   6      110.10      113.06     11.54 o 
  -1   9   6      241.12      248.61     18.14 o 
   0   9   6      316.90      354.73     12.54 o 
   1   9   6       18.65       17.76      3.24 o 
   2   9   6       80.62       87.37      7.33 o 
   3   9   6      673.61      647.48     20.66 o 
   4   9   6      164.95      183.20      8.78 o 
  -2  10   6        7.54       10.88      3.24 o 
  -1  10   6      393.10      424.19     22.52 o 
   0  10   6       69.87       68.35      8.80 o 
   1  10   6      775.34      767.79     29.37 o 
   2  10   6      127.87      147.58     11.03 o 
   3  10   6       52.35       48.16      5.65 o 
  -1  11   6       36.75       39.32      5.24 o 
   0  11   6      151.03      154.72     11.44 o 
   1  11   6      376.78      379.54     19.10 o 
   2  11   6       19.75       13.36      3.00 o 
   3  11   6        1.67        0.37      0.81 o 
   1  12   6        0.31       -0.49      0.77 o 
  -2 -10   7      433.05      466.61     17.70 o 
  -1 -10   7      183.87      202.11     11.57 o 
   0 -10   7       62.64       59.67      6.11 o 
   1 -10   7      205.65      205.37     10.65 o 
  -3  -9   7      512.15      464.48     18.82 o 
  -2  -9   7      481.55      484.26     17.81 o 
  -1  -9   7      490.16      499.41     22.70 o 
   0  -9   7      228.51      250.66     15.51 o 
   1  -9   7       99.10      107.89      9.54 o 
   2  -9   7     1087.61     1112.80     33.69 o 
  -4  -8   7      373.16      358.15     16.05 o 
  -3  -8   7       24.53       29.32      5.65 o 
  -2  -8   7     1056.19     1036.00     39.64 o 
  -1  -8   7       19.46       22.71      3.72 o 
   0  -8   7      343.03      346.87     14.55 o 
   1  -8   7       23.20       20.57      4.68 o 
   2  -8   7       29.44       36.15      5.78 o 
   3  -8   7      272.08      293.31     14.13 o 
  -4  -7   7      315.84      282.89     16.92 o 
  -3  -7   7      326.18      311.70     17.27 o 
  -2  -7   7        6.83       10.79      2.67 o 
  -1  -7   7     1350.56     1348.32     34.51 o 
   0  -7   7        8.59       11.72      2.81 o 
   1  -7   7      592.46      635.31     21.33 o 
   2  -7   7        6.11        9.47      3.66 o 
   3  -7   7      463.53      497.75     22.75 o 
   4  -7   7      170.96      150.46      8.48 o 
  -5  -6   7     1259.24     1072.61     29.62 o 
  -4  -6   7       27.92       22.84      3.46 o 
  -3  -6   7      504.10      543.81     18.81 o 
  -2  -6   7      425.15      418.34     14.20 o 
  -1  -6   7      335.74      316.37     12.24 o 
   0  -6   7      128.50      120.83      8.72 o 
   1  -6   7     1353.15     1392.18     35.60 o 
   2  -6   7       38.28       43.17      5.39 o 
   3  -6   7        2.25        1.76      1.94 o 
   4  -6   7      261.99      254.85     14.38 o 
  -5  -5   7      140.56      113.79      7.83 o 
  -4  -5   7     1013.19      938.47    104.60 o 
  -3  -5   7      162.81      179.13     10.19 o 
  -2  -5   7      684.88      661.30     18.12 o 
  -1  -5   7      206.54      197.12      8.00 o 
   0  -5   7     5377.41     5247.42    104.71 o 
   1  -5   7       31.42       26.47      4.09 o 
   2  -5   7     1854.99     1801.62     60.55 o 
   3  -5   7      152.07      161.30     14.96 o 
   4  -5   7      136.33      132.20     11.70 o 
   5  -5   7      356.70      364.33     14.06 o 
  -5  -4   7      159.46      199.95     13.45 o 
  -4  -4   7      360.56      371.36     15.19 o 
  -3  -4   7      187.92      210.12     17.49 o 
  -2  -4   7      869.56      909.76     30.42 o 
  -1  -4   7        1.26        2.30      0.90 o 
   0  -4   7        0.27        1.55      0.95 o 
   1  -4   7     2270.24     2252.66     54.84 o 
   2  -4   7      105.95      122.21      9.26 o 
   3  -4   7      720.51      778.97     37.14 o 
   4  -4   7        4.53        1.58      1.83 o 
   5  -4   7      390.48      393.99     17.84 o 
  -5  -3   7       28.15       35.11      6.47 o 
  -4  -3   7        0.24        0.41      1.64 o 
  -3  -3   7     1777.70     1821.09     66.39 o 
  -2  -3   7     1568.50     1416.68     40.80 o 
  -1  -3   7      432.24      429.90     16.44 o 
   0  -3   7      414.72      437.74     23.03 o 
   1  -3   7      583.12      579.23     23.63 o 
   2  -3   7     1340.61     1367.43     35.56 o 
   3  -3   7     1840.15     1949.08     57.74 o 
   4  -3   7       10.81       12.84      4.34 o 
   5  -3   7       36.97       42.35      6.16 o 
  -5  -2   7      332.53      328.43     19.79 o 
  -4  -2   7      199.97      187.25     18.54 o 
  -3  -2   7      369.40      355.46     27.15 o 
  -2  -2   7     1402.60     1254.93     58.82 o 
  -1  -2   7      967.70      951.29     31.00 o 
   0  -2   7       55.52       62.60      5.19 o 
   1  -2   7      268.53      324.83     13.38 o 
   2  -2   7     1552.90     1557.29     36.45 o 
   3  -2   7       21.58       15.90      3.85 o 
   4  -2   7      147.03      126.04     11.65 o 
   5  -2   7       30.71       32.72      4.65 o 
  -6  -1   7      486.13      535.05     18.60 o 
  -5  -1   7       96.49       92.17     10.67 o 
  -4  -1   7      417.05      384.86     28.16 o 
  -3  -1   7      228.81      222.76     13.35 o 
  -2  -1   7      695.86      628.94     21.57 o 
  -1  -1   7     1465.00     1378.86     40.26 o 
   0  -1   7     1682.03     1722.87     35.97 o 
   1  -1   7       47.31       39.25      4.21 o 
   2  -1   7       13.89       11.47      2.64 o 
   3  -1   7      780.26      660.77     22.82 o 
   4  -1   7      920.55      763.10     33.65 o 
   5  -1   7      197.67      191.08     13.16 o 
  -6   0   7       52.13       61.37      5.17 o 
  -5   0   7      745.93      618.06     30.37 o 
  -4   0   7      323.24      274.77     24.17 o 
  -3   0   7      590.25      559.03     23.62 o 
  -2   0   7      138.26      135.50     12.91 o 
  -1   0   7     1663.67     1441.61     42.60 o 
   0   0   7       13.21       11.82      3.06 o 
   1   0   7      293.12      263.57     17.87 o 
   2   0   7       92.56      113.12      7.83 o 
   3   0   7      212.65      179.00      8.85 o 
   4   0   7     2590.34     2251.28    129.38 o 
   5   0   7      588.88      542.21     51.36 o 
   6   0   7       89.55       96.46      6.46 o 
  -5   1   7      511.74      415.61     23.78 o 
  -4   1   7       76.24       88.05     19.65 o 
  -3   1   7     1085.24     1238.57     70.11 o 
  -2   1   7      251.80      215.80     19.86 o 
  -1   1   7       80.10       63.54      7.31 o 
   0   1   7     1113.11      934.60     33.89 o 
   1   1   7     1457.48     1514.52     51.65 o 
   2   1   7      209.86      210.49     11.14 o 
   3   1   7       98.36       73.21      5.63 o 
   4   1   7      142.00      133.61      9.42 o 
   5   1   7       60.70       50.75      5.12 o 
   6   1   7       82.58       77.64      6.61 o 
  -5   2   7        1.78       -0.57      1.73 o 
  -4   2   7      813.79      793.97    177.81 o 
  -3   2   7      186.89      218.70     12.84 o 
  -2   2   7      751.45      783.52     33.29 o 
  -1   2   7       28.64       23.12      4.95 o 
   0   2   7     2436.04     2228.81     64.17 o 
   1   2   7      291.36      326.22     21.30 o 
   2   2   7     4119.40     3792.02     57.90 o 
   3   2   7      100.53       83.63      6.83 o 
   4   2   7        9.50        7.60      2.29 o 
   5   2   7      509.28      425.40     20.40 o 
   6   2   7       71.10       78.37      6.94 o 
  -5   3   7       20.30       19.56      2.86 o 
  -4   3   7      149.79      154.27     28.87 o 
  -3   3   7     1498.29     1458.94    214.09 o 
  -2   3   7      154.66      163.80     10.34 o 
  -1   3   7      564.26      511.78     25.78 o 
   0   3   7       46.86       49.46      7.54 o 
   1   3   7     2768.27     2850.86     84.93 o 
   2   3   7       59.73       61.49      4.33 o 
   3   3   7      801.90      670.87     29.84 o 
   4   3   7      106.06       90.31      7.92 o 
   5   3   7        7.90        9.82      3.23 o 
   6   3   7      173.12      200.59     11.64 o 
  -5   4   7       70.93       67.41      6.48 o 
  -4   4   7      569.52      550.57    107.27 o 
  -3   4   7     1809.00     1700.83    189.15 o 
  -2   4   7       46.86       46.59      6.61 o 
  -1   4   7      921.26      929.74     31.35 o 
   0   4   7      307.33      304.74     12.81 o 
   1   4   7        3.78        2.49      2.68 o 
   2   4   7     2176.25     2164.30     34.08 o 
   3   4   7      400.01      353.43     18.86 o 
   4   4   7      253.51      212.72     12.47 o 
   5   4   7        2.08        0.91      1.15 o 
  -5   5   7      476.54      470.60     16.15 o 
  -4   5   7      145.02      162.74     13.52 o 
  -3   5   7       17.90       20.11      3.14 o 
  -2   5   7     1647.96     1572.05    109.15 o 
  -1   5   7       89.97       82.61      5.62 o 
   0   5   7      414.06      383.43     12.30 o 
   1   5   7      585.19      578.27     19.44 o 
   2   5   7     1848.85     1917.71     57.16 o 
   3   5   7       42.42       41.80      5.20 o 
   4   5   7      576.79      562.43     23.72 o 
   5   5   7        0.97       -1.98      2.01 o 
  -4   6   7      772.25      803.09     22.53 o 
  -3   6   7        2.99        3.56      1.79 o 
  -2   6   7      322.67      293.92     25.45 o 
  -1   6   7      702.45      649.45     31.08 o 
   0   6   7     1242.92     1129.04     23.23 o 
   1   6   7      253.34      236.48     10.28 o 
   2   6   7        1.38        0.94      2.31 o 
   3   6   7     1409.72     1454.98     57.82 o 
   4   6   7      120.09      113.24      8.13 o 
   5   6   7      695.16      745.22     34.27 o 
  -4   7   7      167.57      171.45     11.07 o 
  -3   7   7       42.63       50.31      7.47 o 
  -2   7   7        7.02        8.57      3.63 o 
  -1   7   7     1043.83      961.84     27.19 o 
   0   7   7        2.13        1.81      1.29 o 
   1   7   7     1114.60     1075.03     37.06 o 
   2   7   7        2.03        5.61      3.16 o 
   3   7   7      143.62      137.65     14.19 o 
   4   7   7     1463.91     1349.44     46.50 o 
  -3   8   7      832.23      877.71     32.15 o 
  -2   8   7       44.72       45.26      5.56 o 
  -1   8   7      173.91      136.82      9.45 o 
   0   8   7      928.06      877.61     29.28 o 
   1   8   7      139.04      127.53      8.67 o 
   2   8   7       50.04       53.16      5.83 o 
   3   8   7       10.03        7.09      3.46 o 
   4   8   7      144.14      170.83     12.99 o 
  -3   9   7        4.32        2.09      1.10 o 
  -2   9   7      535.14      564.37     25.30 o 
  -1   9   7        0.25        1.11      1.72 o 
   0   9   7        8.85        9.03      2.05 o 
   1   9   7      438.22      428.69     49.63 o 
   2   9   7     1520.71     1511.14     47.78 o 
   3   9   7        6.98        6.69      2.41 o 
   4   9   7        8.26        9.21      2.35 o 
  -2  10   7      549.26      589.66     21.96 o 
  -1  10   7      114.76      126.21     10.47 o 
   0  10   7        0.73        3.07      2.13 o 
   1  10   7      358.97      354.47     14.03 o 
   2  10   7      185.53      174.17      8.19 o 
   3  10   7      694.28      708.98     23.62 o 
  -1  11   7      212.04      239.92     11.67 o 
   0  11   7       41.88       40.38      5.05 o 
   1  11   7       47.89       49.05      5.45 o 
   2  11   7      600.88      597.20     20.40 o 
  -1 -10   8      997.79     1014.31     27.86 o 
   0 -10   8       13.28       14.40      2.36 o 
  -2  -9   8      366.78      329.21     18.86 o 
  -1  -9   8        1.03        0.97      1.15 o 
   0  -9   8      930.20      956.74     31.21 o 
   1  -9   8      236.47      227.61     12.11 o 
   2  -9   8       34.90       32.53      3.47 o 
  -3  -8   8       66.10       73.15      7.40 o 
  -2  -8   8      154.59      167.09     10.03 o 
  -1  -8   8      235.18      234.85     14.43 o 
   0  -8   8      235.01      238.24     10.79 o 
   1  -8   8      484.17      490.46     15.24 o 
   2  -8   8      151.73      161.25     10.68 o 
   3  -8   8      105.88      108.27      6.42 o 
  -4  -7   8      215.32      216.46     12.01 o 
  -3  -7   8      694.31      747.29     32.26 o 
  -2  -7   8      365.36      357.44     18.20 o 
  -1  -7   8      241.54      252.93     15.03 o 
   0  -7   8      262.76      271.19     12.62 o 
   1  -7   8      703.83      718.44     21.69 o 
   2  -7   8       16.35       18.38      2.75 o 
   3  -7   8      208.59      231.81     12.80 o 
  -4  -6   8      163.30      172.25     12.57 o 
  -3  -6   8      333.01      380.32     22.35 o 
  -2  -6   8      467.08      492.39     14.72 o 
  -1  -6   8      130.23      123.97      7.17 o 
   0  -6   8       70.10       68.32      7.37 o 
   1  -6   8        0.97       -0.54      1.56 o 
   2  -6   8      750.74      780.09     23.28 o 
   3  -6   8      252.88      229.09      9.92 o 
   4  -6   8      137.68      127.53      8.04 o 
  -4  -5   8      486.24      489.32     19.06 o 
  -3  -5   8      287.60      292.49     19.97 o 
  -2  -5   8     2317.52     2352.47     40.51 o 
  -1  -5   8        2.49        2.70      1.56 o 
   0  -5   8      219.82      224.80      9.76 o 
   1  -5   8      166.65      173.66     10.59 o 
   2  -5   8       84.73       78.64      9.69 o 
   3  -5   8     1178.37     1180.40     42.81 o 
   4  -5   8      106.80      110.96      9.05 o 
  -5  -4   8        7.95        6.26      1.65 o 
  -4  -4   8       62.63       63.30      5.32 o 
  -3  -4   8     1151.34     1167.68     45.48 o 
  -2  -4   8      246.85      235.49     13.06 o 
  -1  -4   8      140.36      151.22      8.18 o 
   0  -4   8      456.41      457.23     12.21 o 
   1  -4   8      267.18      248.26     16.62 o 
   2  -4   8      285.82      308.29     20.56 o 
   3  -4   8      894.66     1004.84     40.84 o 
   4  -4   8        1.62        0.53      1.67 o 
   5  -4   8      222.48      224.42     10.08 o 
  -5  -3   8     1445.18     1672.14     48.97 o 
  -4  -3   8       35.53       39.05      4.64 o 
  -3  -3   8      850.33      917.60     41.64 o 
  -2  -3   8      215.34      218.82      9.96 o 
  -1  -3   8     5029.59     4974.95     96.99 o 
   0  -3   8      279.66      268.56     10.09 o 
   1  -3   8     1110.68      926.39     30.23 o 
   2  -3   8      482.28      478.33     17.43 o 
   3  -3   8       13.88       21.66      3.64 o 
   4  -3   8      745.41      797.17     33.96 o 
   5  -3   8        5.95        4.92      1.73 o 
  -5  -2   8      209.32      199.45     12.82 o 
  -4  -2   8       66.55       82.91     10.93 o 
  -3  -2   8       21.16       20.86      6.55 o 
  -2  -2   8      532.25      546.16     17.43 o 
  -1  -2   8      409.62      402.04     12.94 o 
   0  -2   8     4927.23     4636.04    204.76 o 
   1  -2   8       65.85       93.67      9.67 o 
   2  -2   8      790.07      806.63     28.13 o 
   3  -2   8      228.87      272.57     13.69 o 
   4  -2   8      485.49      505.38     26.07 o 
   5  -2   8      196.22      188.63      7.76 o 
  -5  -1   8       12.74       18.40      4.06 o 
  -4  -1   8     1047.07     1157.50     49.14 o 
  -3  -1   8       36.45       35.65      8.94 o 
  -2  -1   8      651.53      639.15     35.93 o 
  -1  -1   8      944.36      864.68     19.17 o 
   0  -1   8      562.00      572.75     15.81 o 
   1  -1   8      854.25      840.06     24.35 o 
   2  -1   8      317.13      344.81     15.38 o 
   3  -1   8      131.82      136.18     13.62 o 
   4  -1   8        0.58        2.08      1.91 o 
   5  -1   8      715.01      731.78     24.21 o 
  -5   0   8       51.75       60.39      7.55 o 
  -4   0   8        0.70        2.22      3.03 o 
  -3   0   8     1605.89     1957.13     49.82 o 
  -2   0   8       67.68       59.81      5.98 o 
  -1   0   8      340.53      334.50     18.57 o 
   0   0   8      860.61      826.15     23.48 o 
   1   0   8     1482.23     1466.11     35.48 o 
   2   0   8      236.18      238.98     12.54 o 
   3   0   8      728.92      821.43     25.52 o 
   4   0   8      167.40      197.80     10.87 o 
   5   0   8       99.44      126.51     10.60 o 
  -5   1   8      282.01      308.03     17.58 o 
  -4   1   8      410.57      447.64     29.68 o 
  -3   1   8      575.48      636.81     29.22 o 
  -2   1   8     1419.55     1446.22     66.18 o 
  -1   1   8     1629.24     1528.84    112.19 o 
   0   1   8        5.51        3.24      2.21 o 
   1   1   8      212.61      203.91     11.15 o 
   2   1   8     1456.28     1583.03     32.60 o 
   3   1   8      514.80      585.81     21.56 o 
   4   1   8      547.63      593.08     21.15 o 
   5   1   8       33.23       45.01      6.75 o 
  -5   2   8      105.95      120.47      7.04 o 
  -4   2   8       54.38       57.74      6.20 o 
  -3   2   8       85.52       95.90     10.58 o 
  -2   2   8     1772.44     1804.45     34.46 o 
  -1   2   8       38.33       36.14      4.63 o 
   0   2   8      641.99      581.20     42.66 o 
   1   2   8      477.77      477.96     18.38 o 
   2   2   8      423.80      469.23     15.62 o 
   3   2   8     4484.45     4739.30     89.07 o 
   4   2   8      938.73      978.84     41.44 o 
   5   2   8       73.64       87.37      6.62 o 
  -5   3   8      110.74      110.68      7.59 o 
  -4   3   8      622.74      641.22     21.76 o 
  -3   3   8      320.55      367.15     23.35 o 
  -2   3   8      139.06      142.45      8.05 o 
  -1   3   8      330.24      270.66     17.25 o 
   0   3   8      768.93      748.03     22.30 o 
   1   3   8        8.09        8.89      1.86 o 
   2   3   8      208.72      241.04     11.03 o 
   3   3   8      173.97      190.95     11.90 o 
   4   3   8      240.13      281.75     14.39 o 
   5   3   8      241.94      244.64     14.73 o 
  -5   4   8      372.79      345.30     12.70 o 
  -4   4   8       75.58       72.09      6.22 o 
  -3   4   8       38.38       32.04      3.73 o 
  -2   4   8      314.81      287.77     11.87 o 
  -1   4   8     1121.05     1072.01     26.20 o 
   0   4   8      879.73      847.81     25.32 o 
   1   4   8     2793.73     2672.68     45.36 o 
   2   4   8       32.60       35.92      4.33 o 
   3   4   8       24.80       27.81      3.60 o 
   4   4   8      443.84      508.22     19.53 o 
   5   4   8       67.00       81.42      6.06 o 
  -4   5   8      553.24      560.51     18.33 o 
  -3   5   8        2.69        1.28      1.00 o 
  -2   5   8      442.24      419.00     41.03 o 
  -1   5   8      115.55      113.29      7.87 o 
   0   5   8     1709.90     1559.61     30.02 o 
   1   5   8        0.97       -1.43      2.90 o 
   2   5   8        7.73       10.48      4.49 o 
   3   5   8       25.91       31.86      3.86 o 
   4   5   8        0.20        1.48      1.10 o 
   5   5   8      501.97      500.26     55.53 o 
  -4   6   8      111.47      118.99      8.96 o 
  -3   6   8      266.29      282.06     12.28 o 
  -2   6   8      272.98      255.17     31.39 o 
  -1   6   8      801.27      769.41     22.94 o 
   0   6   8        7.17        7.56      1.93 o 
   1   6   8     1074.76      919.96     46.77 o 
   2   6   8       11.29       14.80      3.18 o 
   3   6   8      484.68      525.50     28.39 o 
   4   6   8        1.01        2.32      1.53 o 
   5   6   8      199.13      174.84      8.56 o 
  -4   7   8       50.77       55.02      4.93 o 
  -3   7   8     1100.90     1089.67     36.84 o 
  -2   7   8       58.49       49.86      6.72 o 
  -1   7   8       79.15       71.03      5.36 o 
   0   7   8      211.22      196.67     12.15 o 
   1   7   8      229.46      209.42      9.07 o 
   2   7   8      559.32      544.96     26.02 o 
   3   7   8      315.58      338.43     30.50 o 
   4   7   8       68.96       66.88      6.92 o 
  -3   8   8        0.93        1.34      1.37 o 
  -2   8   8      753.85      756.02     21.97 o 
  -1   8   8      255.10      249.15     28.15 o 
   0   8   8      486.32      441.10     23.64 o 
   1   8   8       97.56       84.85      5.47 o 
   2   8   8     1302.46     1274.38     42.84 o 
   3   8   8      158.28      142.67     11.01 o 
   4   8   8      298.89      309.22     14.19 o 
  -2   9   8      420.42      437.36     19.04 o 
  -1   9   8       42.95       48.68      4.86 o 
   0   9   8      358.99      327.96     10.67 o 
   1   9   8        3.12        2.75      1.39 o 
   2   9   8       10.75        9.64      1.97 o 
   3   9   8     1657.37     1598.22     44.60 o 
  -1  10   8     1125.42     1138.01     34.54 o 
   0  10   8       14.76       12.26      3.15 o 
   1  10   8       45.09       42.45      3.63 o 
   2  10   8      162.85      151.52      6.43 o 
  -1  -9   9       10.45       11.72      2.15 o 
   0  -9   9      371.28      351.03     13.51 o 
  -3  -8   9      344.16      304.20     12.27 o 
  -2  -8   9     1311.79     1309.13     25.67 o 
  -1  -8   9      118.80      111.46      8.15 o 
   0  -8   9      124.92      122.85      6.55 o 
   1  -8   9      255.24      233.25     11.31 o 
   2  -8   9       54.61       55.55      4.83 o 
  -3  -7   9      401.79      398.24     18.70 o 
  -2  -7   9      126.40      126.21      8.62 o 
  -1  -7   9     1839.42     1849.45     75.03 o 
   0  -7   9       60.29       54.55      4.98 o 
   1  -7   9      171.82      175.91      8.75 o 
   2  -7   9      579.28      572.64     15.29 o 
   3  -7   9      304.34      305.99     12.16 o 
  -4  -6   9        0.41       -0.60      0.80 o 
  -3  -6   9      155.98      164.08     12.60 o 
  -2  -6   9      492.89      548.02     27.51 o 
  -1  -6   9      342.76      331.48     11.21 o 
   0  -6   9      539.05      535.47     18.00 o 
   1  -6   9      166.96      169.81      9.46 o 
   2  -6   9       64.65       68.76      5.58 o 
   3  -6   9        9.63       10.02      2.17 o 
  -4  -5   9      583.88      606.50     16.32 o 
  -3  -5   9      226.61      193.62     14.77 o 
  -2  -5   9       19.01       18.63      3.43 o 
  -1  -5   9     1096.09     1115.52     23.66 o 
   0  -5   9      750.73      734.06     18.35 o 
   1  -5   9      198.37      217.61     11.36 o 
   2  -5   9      564.51      598.70     19.74 o 
   3  -5   9      170.66      177.28      8.81 o 
   4  -5   9       48.57       47.29      4.51 o 
  -4  -4   9      559.07      574.86     16.91 o 
  -3  -4   9      120.49      141.83     13.14 o 
  -2  -4   9       20.40       21.07      3.81 o 
  -1  -4   9      121.83      124.50      9.02 o 
   0  -4   9        3.36        9.25      2.45 o 
   1  -4   9     1301.32     1297.58     43.33 o 
   2  -4   9      458.96      439.08     23.27 o 
   3  -4   9        0.45        2.22      1.51 o 
   4  -4   9      374.59      388.66     17.18 o 
  -4  -3   9      186.16      190.76      9.11 o 
  -3  -3   9      445.28      524.91     27.29 o 
  -2  -3   9      348.67      333.72     15.42 o 
  -1  -3   9      171.64      168.16      8.52 o 
   0  -3   9     1167.90     1138.89     24.63 o 
   1  -3   9      235.08      216.47     10.66 o 
   2  -3   9     1201.44     1128.63     29.41 o 
   3  -3   9        2.63        1.55      2.18 o 
   4  -3   9       84.48       81.75      8.26 o 
  -5  -2   9        0.10       -0.72      0.86 o 
  -4  -2   9      800.00      861.48     34.35 o 
  -3  -2   9       38.71       47.64      8.71 o 
  -2  -2   9      266.03      268.41     13.57 o 
  -1  -2   9      289.58      289.15     12.07 o 
   0  -2   9      103.34      104.55      7.57 o 
   1  -2   9      544.58      493.89     25.87 o 
   2  -2   9      235.40      286.21     15.88 o 
   3  -2   9      338.74      368.40     15.50 o 
   4  -2   9      202.34      206.86      9.81 o 
  -5  -1   9        1.38        3.31      1.61 o 
  -4  -1   9      274.70      298.26     20.02 o 
  -3  -1   9      311.61      358.50     25.92 o 
  -2  -1   9     2263.46     2338.69     76.96 o 
  -1  -1   9      576.73      587.77     16.54 o 
   0  -1   9      166.11      133.06      6.89 o 
   1  -1   9     1122.34     1105.74     30.50 o 
   2  -1   9        2.38        4.67      3.59 o 
   3  -1   9     1015.36     1203.45     32.70 o 
   4  -1   9       11.75       13.67      2.52 o 
   5  -1   9       28.41       29.73      2.65 o 
  -5   0   9      333.80      364.92     13.39 o 
  -4   0   9        4.22        7.36      3.62 o 
  -3   0   9      513.68      619.25     36.36 o 
  -2   0   9      607.29      625.35     34.41 o 
  -1   0   9     2782.48     2521.50    112.16 o 
   0   0   9        2.41        0.70      0.93 o 
   1   0   9      408.49      395.67     16.83 o 
   2   0   9      310.76      376.26     23.88 o 
   3   0   9       27.23       35.56      7.59 o 
   4   0   9      377.74      439.01     43.26 o 
   5   0   9       16.20       16.41      2.17 o 
  -5   1   9      431.15      466.66     13.27 o 
  -4   1   9       26.08       31.55      6.79 o 
  -3   1   9        9.89       16.85      3.39 o 
  -2   1   9     1376.55     1503.51     59.13 o 
  -1   1   9        8.44        8.42      2.44 o 
   0   1   9     2174.75     1983.74     44.88 o 
   1   1   9      138.36      145.34     10.13 o 
   2   1   9      115.34      129.47     13.76 o 
   3   1   9       29.97       31.43      7.35 o 
   4   1   9      752.10      954.62     40.47 o 
   5   1   9        4.18        4.29      1.77 o 
  -5   2   9      146.93      143.70      8.19 o 
  -4   2   9     1647.85     2001.86     65.05 o 
  -3   2   9       43.13       44.22      5.42 o 
  -2   2   9       86.83      102.92     13.84 o 
  -1   2   9     1363.26     1280.02     87.34 o 
   0   2   9      672.86      603.92     16.22 o 
   1   2   9      395.77      361.94     16.78 o 
   2   2   9      200.73      238.52     19.37 o 
   3   2   9      464.54      586.96     32.54 o 
   4   2   9      141.06      150.69     14.88 o 
   5   2   9      941.38     1048.97     35.49 o 
  -4   3   9      338.41      407.93     23.02 o 
  -3   3   9      534.03      624.86     67.56 o 
  -2   3   9       37.98       40.05      5.02 o 
  -1   3   9      227.23      278.15     21.30 o 
   0   3   9      717.02      672.82     20.05 o 
   1   3   9     3278.93     3153.23     51.36 o 
   2   3   9      522.28      550.47     18.96 o 
   3   3   9      279.07      336.30     23.82 o 
   4   3   9      240.30      278.91     20.20 o 
   5   3   9       65.24       68.38      7.40 o 
  -4   4   9       41.51       48.01      4.30 o 
  -3   4   9      775.34      849.77     98.72 o 
  -2   4   9      193.53      207.46      9.67 o 
  -1   4   9      413.14      432.59     45.02 o 
   0   4   9      831.97      816.81     66.76 o 
   1   4   9      411.09      402.91     16.03 o 
   2   4   9     3639.78     3589.78     68.95 o 
   3   4   9       83.47       85.66      6.91 o 
   4   4   9      243.05      245.80     17.24 o 
   5   4   9      259.82      280.46     14.84 o 
  -4   5   9      141.05      147.79      9.33 o 
  -3   5   9       58.53       60.39      4.86 o 
  -2   5   9      448.23      471.18     17.51 o 
  -1   5   9       70.43       74.82      7.36 o 
   0   5   9      106.45      103.91     10.52 o 
   1   5   9      715.14      680.20     22.07 o 
   2   5   9      194.48      181.42     20.09 o 
   3   5   9      464.86      468.93     17.08 o 
   4   5   9      437.67      425.80     14.06 o 
  -3   6   9      175.40      187.81     10.66 o 
  -2   6   9      785.36      773.63     36.92 o 
  -1   6   9      278.26      304.76     13.95 o 
   0   6   9      483.42      485.90     14.35 o 
   1   6   9       36.76       32.44      4.35 o 
   2   6   9      209.12      198.27     14.33 o 
   3   6   9      555.12      561.81     24.43 o 
   4   6   9        4.37        8.26      2.29 o 
  -3   7   9      103.01       98.11      7.67 o 
  -2   7   9      266.07      270.14     11.67 o 
  -1   7   9      536.71      546.60     18.88 o 
   0   7   9      270.41      271.37     10.20 o 
   1   7   9      234.47      243.06     12.11 o 
   2   7   9       10.25        8.11      3.07 o 
   3   7   9       11.48       14.03      3.20 o 
   4   7   9      261.80      238.54     11.38 o 
  -2   8   9      185.38      171.77     10.91 o 
  -1   8   9       47.27       48.05      4.81 o 
   0   8   9      843.35      830.24     18.57 o 
   1   8   9       34.78       34.79      3.17 o 
   2   8   9      122.00      119.24      9.88 o 
   3   8   9       37.08       36.58      4.76 o 
  -2   9   9        3.66        2.75      1.16 o 
  -1   9   9      365.98      354.87     16.10 o 
   0   9   9      189.91      184.22      8.60 o 
   1   9   9      452.72      439.43     13.16 o 
   2   9   9      291.35      292.01     14.35 o 
   3   9   9       21.94       23.18      3.10 o 
   0  10   9      216.43      194.41      9.53 o 
  -3  -7  10      296.66      248.05     10.75 o 
  -2  -7  10        0.06        2.63      1.57 o 
  -1  -7  10      202.89      202.08      9.93 o 
   0  -7  10      196.88      195.52      8.13 o 
   1  -7  10      472.69      505.51     13.68 o 
   2  -7  10       80.66       72.86      5.17 o 
  -3  -6  10     1301.92     1325.39     39.52 o 
  -1  -6  10       25.09       20.10      4.59 o 
   0  -6  10      797.73      790.54     20.67 o 
   1  -6  10       38.37       38.33      3.84 o 
   2  -6  10      762.39      787.10     23.85 o 
  -3  -5  10      138.37      164.61     11.86 o 
  -2  -5  10     1641.50     1672.36     53.42 o 
  -1  -5  10       20.35       16.22      3.10 o 
   0  -5  10       84.71       88.84     10.33 o 
   1  -5  10     1231.47     1293.62     30.26 o 
   2  -5  10      323.46      345.89     12.70 o 
   3  -5  10      149.50      153.03      6.60 o 
  -4  -4  10        0.32        0.37      0.59 o 
  -3  -4  10      776.39      828.66     32.03 o 
  -2  -4  10       32.32       27.43      3.83 o 
  -1  -4  10      851.80      837.13     24.65 o 
   0  -4  10       30.75       32.34      4.27 o 
   1  -4  10      147.81      156.23      8.90 o 
   2  -4  10      148.48      173.85      9.44 o 
   3  -4  10     1085.74     1087.83     27.13 o 
  -4  -3  10       46.02       43.74      2.69 o 
  -3  -3  10      182.29      182.68      9.42 o 
  -2  -3  10     1241.08     1256.83     31.52 o 
  -1  -3  10      863.93      831.18     20.20 o 
   0  -3  10       58.74       64.51      4.94 o 
   1  -3  10      112.22       97.97     10.27 o 
   2  -3  10      672.25      700.26     45.22 o 
   3  -3  10        0.57        2.68      1.70 o 
   4  -3  10      194.76      165.47      8.70 o 
  -4  -2  10      249.59      248.39      9.62 o 
  -3  -2  10       37.30       46.36      7.36 o 
  -2  -2  10       56.58       57.13      4.90 o 
  -1  -2  10       36.30       31.56      4.35 o 
   0  -2  10     1089.90     1005.12     28.08 o 
   1  -2  10        2.99        8.23      3.61 o 
   2  -2  10      204.30      202.72     16.06 o 
   3  -2  10      414.72      477.57     21.82 o 
   4  -2  10      628.44      636.49     32.77 o 
  -4  -1  10      446.26      451.98     20.99 o 
  -3  -1  10      280.98      291.46     20.76 o 
  -2  -1  10      316.29      331.12     23.33 o 
  -1  -1  10     1225.05     1183.74     30.99 o 
   0  -1  10       37.52       34.81      4.69 o 
   1  -1  10     1770.05     1559.02     55.28 o 
   2  -1  10        9.60        7.35      3.56 o 
   3  -1  10       73.46       79.16     10.17 o 
   4  -1  10      254.40      252.31     14.78 o 
  -4   0  10        1.33        2.13      1.58 o 
  -3   0  10      150.14      173.16     16.50 o 
  -2   0  10       30.14       30.84      6.98 o 
  -1   0  10        8.67        6.20      3.17 o 
   0   0  10     1533.38     1408.17     35.08 o 
   1   0  10      315.96      317.96     22.08 o 
   2   0  10      696.21      767.74     36.64 o 
   3   0  10      311.37      388.45     24.39 o 
   4   0  10      196.28      238.70     15.94 o 
  -4   1  10      490.58      550.85     25.20 o 
  -3   1  10     1578.41     1832.23     65.45 o 
  -2   1  10      197.82      238.48     20.24 o 
  -1   1  10       12.48       10.84      4.60 o 
   0   1  10      336.61      304.36     21.48 o 
   1   1  10      162.88      154.42     15.39 o 
   2   1  10      782.87      852.20     40.04 o 
   3   1  10        1.97        1.80      2.16 o 
   4   1  10        9.86       10.68      3.55 o 
  -4   2  10      104.63      119.78     10.55 o 
  -3   2  10      671.57      815.35     39.37 o 
  -2   2  10      763.78      847.97     40.97 o 
  -1   2  10       91.88       93.20     12.15 o 
   0   2  10       13.41       11.42      2.46 o 
   1   2  10      713.58      677.64     34.68 o 
   2   2  10       22.14       24.76      6.35 o 
   3   2  10      350.97      445.06     27.54 o 
   4   2  10       17.94       26.18      5.68 o 
  -4   3  10      141.62      149.80     10.73 o 
  -3   3  10     1296.95     1466.08     71.85 o 
  -2   3  10       20.09       37.55      7.98 o 
  -1   3  10     1240.63     1275.89     51.07 o 
   0   3  10      114.09      116.83      8.12 o 
   1   3  10       64.67       71.58      6.31 o 
   2   3  10      248.76      229.87     19.19 o 
   3   3  10      498.79      585.17     31.44 o 
   4   3  10      100.07      107.98     11.08 o 
  -3   4  10        6.03        9.70      2.17 o 
  -2   4  10     1259.13     1358.51     47.17 o 
  -1   4  10      188.10      197.38     17.88 o 
   0   4  10      244.42      230.57     11.80 o 
   1   4  10       80.09       84.58      8.97 o 
   2   4  10     1433.24     1415.48     81.48 o 
   3   4  10      285.90      273.92     11.58 o 
   4   4  10      800.62      818.87     32.57 o 
  -3   5  10       27.58       30.34      3.34 o 
  -2   5  10       89.95       90.02      6.37 o 
  -1   5  10      233.67      251.20     18.67 o 
   0   5  10      844.32      850.15     56.11 o 
   1   5  10        1.15        6.41      1.96 o 
   2   5  10       70.85       65.53      9.94 o 
   3   5  10      258.87      240.13     25.93 o 
   4   5  10        1.92        4.11      2.08 o 
  -3   6  10      128.66      109.31      7.22 o 
  -2   6  10        6.73        8.86      2.00 o 
  -1   6  10      949.20      986.08     30.98 o 
   0   6  10        0.39        4.15      4.61 o 
   1   6  10     4011.84     4077.28    258.19 o 
   2   6  10       89.96       94.61      8.96 o 
   3   6  10       71.14       66.41      6.53 o 
  -2   7  10        0.05       -0.88      0.88 o 
  -1   7  10       45.52       44.25      4.26 o 
   0   7  10      661.34      654.70     50.26 o 
   1   7  10        5.64       12.41      2.49 o 
   2   7  10      350.43      352.76     17.47 o 
   3   7  10       50.11       53.77      5.47 o 
  -1   8  10       36.81       35.48      3.31 o 
   0   8  10       10.37       11.84      2.02 o 
   1   8  10      657.01      649.60     31.80 o 
   2   8  10      654.45      614.31     22.46 o 
   3   8  10       30.56       25.43      3.18 o 
   2   9  10       51.54       42.61      4.08 o 
  -1  -6  11        2.10        5.24      2.31 o 
   0  -6  11      138.60      141.25     10.26 o 
   1  -6  11        0.78        1.42      1.31 o 
  -2  -5  11      125.90      119.63      9.54 o 
  -1  -5  11      520.36      530.98     23.04 o 
   0  -5  11      337.23      374.45     19.54 o 
   1  -5  11      121.20      126.41     10.58 o 
   2  -5  11      181.04      165.59     10.65 o 
  -3  -4  11      296.86      290.75     14.70 o 
  -2  -4  11       38.06       38.38      5.79 o 
  -1  -4  11      744.98      746.74     20.96 o 
   0  -4  11       60.69       55.76      7.61 o 
   1  -4  11      180.45      209.54     15.12 o 
   2  -4  11      207.53      212.35     14.13 o 
   3  -4  11       74.57       68.42      6.03 o 
  -3  -3  11      755.96      740.05     27.51 o 
  -2  -3  11       88.89       91.13      9.46 o 
  -1  -3  11       81.58       80.10      5.18 o 
   0  -3  11     1759.85     1713.95     38.22 o 
   1  -3  11       40.30       40.96      4.60 o 
   2  -3  11      526.31      569.66     27.27 o 
   3  -3  11       63.40       69.49      7.40 o 
  -4  -2  11      706.94      633.98     20.29 o 
  -3  -2  11       29.45       30.72      3.48 o 
  -2  -2  11      562.52      597.72     19.37 o 
  -1  -2  11        4.72        6.38      1.53 o 
   0  -2  11      158.41      143.30      9.10 o 
   1  -2  11      201.61      205.19     11.31 o 
   2  -2  11      542.55      491.66     24.32 o 
   3  -2  11       71.31       65.09      6.87 o 
   4  -2  11      124.77      123.19      7.58 o 
  -4  -1  11        0.87        0.23      0.47 o 
  -3  -1  11     1323.00     1367.83     44.86 o 
  -2  -1  11      123.51      121.69      9.04 o 
  -1  -1  11      376.57      383.94     23.48 o 
   0  -1  11        2.29        0.71      1.59 o 
   1  -1  11      712.76      668.73     32.14 o 
   2  -1  11      277.72      262.30     18.74 o 
   3  -1  11      315.24      297.82     17.89 o 
   4  -1  11        5.31        8.09      1.97 o 
  -4   0  11      133.32      128.74      5.82 o 
  -3   0  11       79.25       75.50      9.16 o 
  -2   0  11      154.32      152.15     14.73 o 
  -1   0  11     1303.27     1205.70     46.84 o 
   0   0  11        1.34        5.51      3.15 o 
   1   0  11        0.00        4.52      3.60 o 
   2   0  11      637.67      718.16     34.83 o 
   3   0  11      153.25      204.90     16.13 o 
   4   0  11      369.05      357.97     16.52 o 
  -4   1  11       36.25       32.63      4.19 o 
  -3   1  11        1.61        3.39      2.15 o 
  -2   1  11     1798.06     1929.18     64.64 o 
  -1   1  11       15.55       13.76      4.77 o 
   0   1  11     2006.39     1691.15     58.98 o 
   1   1  11       10.46        4.84      3.47 o 
   2   1  11      124.35      134.89     14.49 o 
   3   1  11      766.42      887.56     38.01 o 
   4   1  11      624.82      658.68     25.78 o 
  -4   2  11       29.28       30.16      3.80 o 
  -3   2  11      136.80      142.43     12.91 o 
  -2   2  11       68.44       72.99     10.29 o 
  -1   2  11     1460.01     1440.36     53.49 o 
   0   2  11      493.03      442.46     26.31 o 
   1   2  11      271.36      271.47     20.58 o 
   2   2  11        0.21        0.68      2.18 o 
   3   2  11      378.61      405.24     24.28 o 
   4   2  11      122.49      132.49     10.50 o 
  -3   3  11      123.00      128.90     11.72 o 
  -2   3  11       69.41       68.77      7.90 o 
  -1   3  11      218.85      203.86     17.48 o 
   0   3  11      340.90      301.25     21.10 o 
   1   3  11      475.34      443.02     26.54 o 
   2   3  11       64.14       52.97      8.99 o 
   3   3  11      174.88      170.13     14.82 o 
   4   3  11      159.65      176.10     11.85 o 
  -3   4  11      469.25      490.30     22.03 o 
  -2   4  11       12.17       13.79      3.41 o 
  -1   4  11       21.59       17.97      5.04 o 
   0   4  11      403.22      364.82     22.99 o 
   1   4  11        0.00        0.21      1.14 o 
   2   4  11      241.13      249.73     15.92 o 
   3   4  11        1.93       -0.47      1.94 o 
  -2   5  11      236.39      253.14     11.13 o 
  -1   5  11       46.51       42.43      6.74 o 
   0   5  11        0.15        1.32      2.36 o 
   1   5  11      223.27      210.40     10.16 o 
   2   5  11      497.04      446.34     30.56 o 
   3   5  11       95.74       70.41      7.52 o 
  -2   6  11       17.59       20.97      3.50 o 
  -1   6  11      284.91      309.31     17.45 o 
   0   6  11        0.58        2.39      2.24 o 
   1   6  11      407.48      399.83     25.23 o 
   2   6  11      756.54      720.24     25.05 o 
   3   6  11      249.67      208.71      9.22 o 
  -1   7  11      450.86      474.51     20.02 o 
   0   7  11        0.28       -0.65      1.40 o 
   1   7  11       35.91       29.11      2.98 o 
   2   7  11      229.76      212.84     10.94 o 
   0   8  11     1461.61     1516.02     41.25 o 
   2   8  11       63.30       53.04      4.25 o 
   0  -5  12       74.43       86.14      7.18 o 
   1  -5  12      514.96      561.00     20.10 o 
  -2  -4  12       10.79        9.71      2.30 o 
  -1  -4  12       37.42       36.25      4.72 o 
   0  -4  12      276.90      302.21     15.73 o 
   1  -4  12      278.45      305.53     15.71 o 
   2  -4  12      241.79      260.01     12.57 o 
  -3  -3  12       24.99       22.48      3.12 o 
  -2  -3  12      638.25      646.48     24.11 o 
  -1  -3  12      100.04      109.14      6.07 o 
   0  -3  12      388.24      398.34     13.52 o 
   1  -3  12       86.28       90.84      8.85 o 
   2  -3  12      313.41      374.77     17.80 o 
  -3  -2  12      127.02      137.78      8.77 o 
  -2  -2  12      225.90      237.60     13.89 o 
  -1  -2  12      346.11      328.11      9.72 o 
   0  -2  12      122.38      121.01      7.50 o 
   1  -2  12      190.44      212.22     11.63 o 
   2  -2  12       34.97       32.38      5.75 o 
   3  -2  12      451.74      473.78     18.25 o 
  -3  -1  12       58.47       61.84      7.51 o 
  -2  -1  12      321.52      314.81     12.12 o 
  -1  -1  12     1193.61     1152.75     34.81 o 
   0  -1  12       10.72       11.22      2.13 o 
   1  -1  12      328.30      346.29     13.87 o 
   2  -1  12      132.17      133.03      8.06 o 
   3  -1  12       84.37       90.61      7.12 o 
  -3   0  12       12.96       14.37      2.15 o 
  -2   0  12       45.22       35.98      6.30 o 
  -1   0  12        1.00        2.80      3.80 o 
   0   0  12      682.47      710.53     32.14 o 
   1   0  12      332.51      323.31     13.45 o 
   2   0  12       93.37       99.59      7.24 o 
   3   0  12      218.95      228.74     13.81 o 
  -3   1  12       14.95       11.74      2.99 o 
  -2   1  12      325.20      344.70     20.77 o 
  -1   1  12       67.43       64.18      9.07 o 
   0   1  12      413.45      372.45     22.60 o 
   1   1  12      513.12      472.34     26.15 o 
   2   1  12       50.72       57.93      8.38 o 
   3   1  12       23.70       24.76      4.83 o 
  -3   2  12       76.96       84.83      7.53 o 
  -2   2  12      337.07      334.52     12.35 o 
  -1   2  12       23.24       19.49      5.20 o 
   0   2  12      484.04      450.32     25.09 o 
   1   2  12     1249.54     1271.51     47.11 o 
   2   2  12       31.15       40.04      7.30 o 
   3   2  12      325.24      360.62     19.19 o 
  -3   3  12     1224.62     1193.82     34.67 o 
  -2   3  12       31.73       32.31      3.51 o 
  -1   3  12      655.41      665.62     30.56 o 
   0   3  12      247.41      233.29     17.22 o 
   1   3  12      166.40      155.88     13.75 o 
   2   3  12      536.07      508.89     25.71 o 
   3   3  12      153.95      151.24     11.30 o 
  -2   4  12     1044.23      991.68     23.23 o 
  -1   4  12        3.88        3.61      1.38 o 
   0   4  12      759.77      708.54     30.76 o 
   1   4  12        0.70        0.70      1.83 o 
   2   4  12      207.71      181.16     13.31 o 
   3   4  12      239.97      194.84     11.42 o 
  -2   5  12      166.15      131.06     15.59 o 
  -1   5  12      367.96      372.06     17.46 o 
   0   5  12      351.67      351.91     17.77 o 
   1   5  12        0.53        2.41      1.22 o 
   2   5  12        5.53        5.28      1.98 o 
  -1   6  12      189.93      150.00     52.10 o 
   0   6  12      135.23      129.17      9.23 o 
   1   6  12      347.57      357.48     15.02 o 
   0   7  12      287.05      306.47     12.61 o 
   0  -3  13      432.82      440.34     16.01 o 
   1  -3  13       10.66       13.71      2.48 o 
   0  -2  13       82.06       83.67      4.74 o 
   1  -2  13      448.14      456.36     40.37 o 
  -2  -1  13       31.52       27.92      3.39 o 
  -1  -1  13      194.16      203.82     13.03 o 
   0  -1  13      442.39      441.47     20.92 o 
   1  -1  13      431.91      452.65     13.19 o 
   2  -1  13      172.11      166.32      9.50 o 
  -2   0  13      221.41      204.32     24.90 o 
  -1   0  13      127.07      117.86     19.15 o 
   0   0  13       48.37       56.53      7.36 o 
   1   0  13        1.07        3.44      2.17 o 
   2   0  13      580.38      582.56     22.69 o 
  -2   1  13      450.96      422.65     21.71 o 
  -1   1  13        0.37        3.33      2.05 o 
   0   1  13       56.71       51.21      7.28 o 
   1   1  13      567.17      586.91     26.22 o 
   2   1  13      178.60      204.46     12.99 o 
  -2   2  13        2.31        2.12      1.43 o 
  -1   2  13      449.57      450.92     21.50 o 
   0   2  13      122.80      113.32     10.66 o 
   1   2  13       41.42       46.45      6.68 o 
   2   2  13      147.79      156.09     11.18 o 
  -2   3  13      358.90      245.22     12.39 o 
  -1   3  13      191.68      177.20     10.13 o 
   0   3  13      584.86      569.22     24.71 o 
   1   3  13        1.62       -1.78      1.78 o 
   2   3  13       92.56       92.83      7.99 o 
  -1   4  13      208.40      198.04     10.08 o 
   0   4  13      291.65      262.52     14.89 o 
   1   4  13       20.72       16.18      2.10 o 
   0   5  13       54.54       52.24      4.74 o 
                                                 
